# Supplementary material for: A prognostic model of lung adenocarcinoma constructed based on circadian rhythm genes and its potential clinical significance
Source: Front Oncol. 2025 Feb 18;15:1464578. doi: 10.3389/fonc.2025.1464578 (PMC11876053; doi:10.3389/fonc.2025.1464578)
Supplement: Supplementary file 5 [file Table2.xlsx]

## Sheet: Sheet1
Supplementary Table 2. The primer sequences for HLA-DMA and CDK1.
Primer name	The primer sequence (5’-3’)
HLA-DMA For	GTCCCTGTGGAAGGATTTGG
HLA-DMA Rev	TGAGAACAATGCCCACGATG
CDK1 For	GGATGTGCTTATGCAGGATTCC
CDK1 Rev	CATGTACTGACCAGGAGGGATAG
GAPDH For	CGAAGGTGGAGTCAACGGATTT
GAPDH Rev	ATGGGTGGAATCATATTGGAAC
