# Supplementary material for: A prognostic model of lung adenocarcinoma constructed based on circadian rhythm genes and its potential clinical significance
Source: Front Oncol. 2025 Feb 18;15:1464578. doi: 10.3389/fonc.2025.1464578 (PMC11876053; doi:10.3389/fonc.2025.1464578)
Supplement: Supplementary file 6 [file Table3.xlsx]

## Sheet: Sheet1
Supplementary Table 3. List of differentially expressed genes (DEGs) between tumours and controls in TCGA-LUAD.
Symbol	logFC	AveExpr	t	P.Value	adj.P.Val	B
SERTM1	-2.35776	0.3979	-37.7879	5.49e-160	1.29e-155	354.889
SH3GL3	-1.26411	0.245052	-36.8563	1.78e-155	2.09e-151	344.567
SLC6A4	-3.86904	0.699015	-36.6601	1.61e-154	1.26e-150	342.379
RS1	-1.12286	0.245271	-35.1173	6.16e-147	3.61e-143	325.018
ANGPT4	-1.1429	0.232367	-35.0753	9.95e-147	4.67e-143	324.542
C10orf67	-1.18182	0.257712	-34.3033	6.9e-143	2.7e-139	315.746
ITLN2	-3.83152	0.881016	-33.6671	1.06e-139	3.56e-136	308.448
WNT3A	-2.17714	0.536205	-33.4769	9.61e-139	2.82e-135	306.256
GYPE	-1.2597	0.399878	-31.4541	1.81e-128	4.71e-125	282.722
LANCL1-AS1	-1.84808	0.560536	-30.908	1.15e-125	2.7e-122	276.297
SCUBE1	-1.75195	0.521157	-30.4522	2.57e-123	5.48e-120	270.915
LGI3	-3.6462	0.991284	-30.2582	2.58e-122	5.05e-119	268.619
CA4	-3.32355	1.0198	-29.9737	7.66e-121	1.38e-117	265.245
FAM107A	-3.85707	1.72504	-29.5048	2.07e-118	3.48e-115	259.669
FABP4	-4.93495	1.99477	-29.2122	6.9e-117	1.08e-113	256.181
FENDRR	-2.47855	0.842618	-29.1315	1.81e-116	2.66e-113	255.219
OVCH1	-0.883628	0.194827	-28.7675	1.43e-114	1.98e-111	250.869
FXYD1	-1.33741	0.533216	-28.448	6.7e-113	8.73e-110	247.043
JPH4	-0.848006	0.35329	-28.3138	3.38e-112	4.17e-109	245.433
NCKAP5	-2.25882	0.784136	-27.6945	5.95e-109	6.98e-106	237.992
GPD1	-3.08617	1.20677	-27.4926	6.83e-108	7.64e-105	235.562
STX11	-2.7067	2.32456	-27.4608	1e-107	1.07e-104	235.178
CNTN6	-1.66906	0.478587	-27.3713	2.97e-107	3.03e-104	234.101
NECAB1	-1.7211	0.661504	-27.1033	7.63e-106	7.46e-103	230.868
STXBP6	-2.14415	0.813891	-27.0882	9.16e-106	8.59e-103	230.686
TAL1	-1.3801	0.66119	-26.9406	5.48e-105	4.95e-102	228.904
KANK3	-2.05597	1.30031	-26.8997	9e-105	7.82e-102	228.411
C20orf202	-0.793503	0.340784	-26.7171	8.25e-104	6.92e-101	226.204
MIR3945HG	-1.85538	0.676729	-26.5755	4.6e-103	3.72e-100	224.494
EDNRB	-3.1421	2.14506	-26.3887	4.45e-102	3.48e-99	222.235
LIMS2	-2.23577	1.67454	-26.3094	1.17e-101	8.83e-99	221.275
HSPA12B	-2.12815	1.64061	-26.1103	1.31e-100	9.63e-98	218.865
GPIHBP1	-3.17379	1.42576	-25.9499	9.23e-100	6.57e-97	216.923
UPK3B	-4.39711	1.81777	-25.876	2.27e-99	1.57e-96	216.027
ANKRD1	-3.76159	1.29073	-25.8152	4.75e-99	3.19e-96	215.291
RSPO1	-1.35769	0.398827	-25.6554	3.33e-98	2.17e-95	213.354
MYOC	-1.40086	0.266542	-25.6198	5.13e-98	3.25e-95	212.922
SEMA3G	-2.30653	1.55764	-25.4786	2.86e-97	1.77e-94	211.21
HBA1	-1.55186	0.371297	-25.2682	3.71e-96	2.23e-93	208.659
JAM2	-1.95558	1.64186	-25.1043	2.74e-95	1.61e-92	206.67
OTC	-0.578793	0.127583	-25.0999	2.89e-95	1.65e-92	206.616
NOVA2	-1.13385	0.640677	-24.7582	1.86e-93	1.04e-90	202.469
ROBO4	-2.38965	2.07967	-24.7373	2.4e-93	1.31e-90	202.216
TMEM100	-3.83287	1.82204	-24.6126	1.1e-92	5.85e-90	200.702
CCM2L	-1.69553	1.15203	-24.574	1.76e-92	9.16e-90	200.233
PYCR1	3.24256	4.86533	24.5395	2.68e-92	1.37e-89	199.814
RPL13AP17	-2.31099	0.661369	-24.4895	4.92e-92	2.46e-89	199.208
CLEC1A	-1.40721	1.0383	-24.4191	1.16e-91	5.68e-89	198.352
PTPN21	-1.98215	1.96253	-24.3887	1.68e-91	8.05e-89	197.984
ACADL	-2.1663	0.911808	-24.3804	1.86e-91	8.74e-89	197.882
AGER	-6.26148	4.33289	-24.3433	2.93e-91	1.35e-88	197.432
CLEC3B	-3.88555	3.02086	-24.254	8.69e-91	3.92e-88	196.348
LDB2	-2.16145	2.07848	-24.1621	2.67e-90	1.18e-87	195.232
NMUR1	-1.10308	0.509711	-24.0792	7.33e-90	3.18e-87	194.225
CLIC5	-3.66292	2.17074	-24.0418	1.16e-89	4.93e-87	193.771
FHL1	-3.43793	2.69016	-23.9919	2.12e-89	8.89e-87	193.166
EPAS1	-2.59262	5.81863	-23.7069	6.85e-88	2.82e-85	189.706
RGCC	-2.84296	5.52469	-23.5078	7.76e-87	3.09e-84	187.29
FCN3	-4.06511	2.32414	-23.3875	3.36e-86	1.31e-83	185.83
ODAM	-1.28542	0.363361	-23.3754	3.9e-86	1.5e-83	185.683
FOXF1	-2.18844	1.83182	-23.3687	4.23e-86	1.6e-83	185.601
EMP2	-2.76081	4.93502	-23.2452	1.9e-85	7.09e-83	184.103
USHBP1	-1.11598	0.681471	-23.2372	2.1e-85	7.7e-83	184.005
GPR146	-1.0073	0.621258	-23.2027	3.19e-85	1.15e-82	183.588
ASPA	-0.836628	0.342402	-23.197	3.42e-85	1.22e-82	183.519
SIRPB1	-1.78906	0.965028	-23.1742	4.52e-85	1.58e-82	183.242
ECEL1P2	-2.14092	0.775746	-23.1047	1.05e-84	3.64e-82	182.399
RAMP3	-2.92343	3.38711	-23.0571	1.88e-84	6.4e-82	181.822
GRK5	-2.14579	2.11002	-23.0155	3.12e-84	1.05e-81	181.318
SLC19A3	-1.85044	0.837909	-23.0018	3.69e-84	1.22e-81	181.151
KCNA4	-0.794505	0.14864	-22.9949	4.01e-84	1.31e-81	181.067
MCEMP1	-4.14081	2.31092	-22.9714	5.34e-84	1.72e-81	180.782
SPOCK2	-3.25729	3.59582	-22.8744	1.74e-83	5.52e-81	179.607
RGS9	-1.04467	0.571178	-22.803	4.15e-83	1.3e-80	178.741
LYVE1	-2.58122	1.68477	-22.7601	7e-83	2.16e-80	178.221
CAV1	-3.8757	4.87722	-22.7352	9.46e-83	2.88e-80	177.92
VEGFD	-3.31991	1.56554	-22.6361	3.16e-82	9.51e-80	176.719
MGAT3	-2.58652	1.34451	-22.6243	3.65e-82	1.08e-79	176.577
PCAT19	-1.72435	1.24947	-22.5438	9.71e-82	2.85e-79	175.601
CDH5	-2.36207	3.18012	-22.4448	3.24e-81	9.38e-79	174.402
ARHGEF26	-2.30797	2.0458	-22.3796	7.15e-81	2.05e-78	173.613
PLAC9	-2.26018	2.1451	-22.3775	7.34e-81	2.08e-78	173.588
GDF10	-2.5824	1.18253	-22.3439	1.1e-80	3.08e-78	173.182
SH2D3C	-1.94474	2.34524	-22.22	4.97e-80	1.37e-77	171.683
EFCC1	-1.90674	1.36736	-22.2123	5.46e-80	1.49e-77	171.589
PDLIM2	-1.45078	1.5941	-22.1911	7.06e-80	1.9e-77	171.333
FMO2	-3.11092	2.62003	-22.1848	7.62e-80	2.03e-77	171.257
FHL5	-1.914	1.13513	-22.1768	8.4e-80	2.22e-77	171.16
EMCN	-2.27218	1.83125	-22.0974	2.2e-79	5.75e-77	170.2
CAVIN2	-3.41936	3.6941	-21.8337	5.41e-78	1.39e-75	167.014
CDO1	-1.7325	0.950181	-21.812	7.03e-78	1.79e-75	166.752
CTXND1	-1.13873	0.316988	-21.7143	2.3e-77	5.8e-75	165.573
MYCT1	-1.81995	1.95352	-21.6826	3.37e-77	8.42e-75	165.19
CD36	-2.75876	1.78643	-21.6748	3.71e-77	9.16e-75	165.096
CALCRL	-2.46415	2.70286	-21.5324	2.08e-76	5.03e-74	163.379
SOX17	-1.66495	1.06712	-21.5222	2.36e-76	5.64e-74	163.255
FEZ1	-1.41089	1.21538	-21.4321	7e-76	1.64e-73	162.17
THSD1	-1.49247	1.28739	-21.4144	8.68e-76	2.02e-73	161.956
RASIP1	-1.89747	1.88742	-21.3808	1.3e-75	3e-73	161.552
STARD13	-1.44307	1.52035	-21.3328	2.33e-75	5.3e-73	160.974
ALKAL2	-1.44294	0.560813	-21.3277	2.48e-75	5.59e-73	160.912
FAM189A2	-2.65729	1.9832	-21.2712	4.91e-75	1.1e-72	160.231
VIPR1	-2.48136	1.72006	-21.2372	7.39e-75	1.64e-72	159.823
ADGRE3	-1.12123	0.479833	-21.2351	7.58e-75	1.66e-72	159.798
LIN7A	-1.53013	0.752013	-21.1053	3.64e-74	7.91e-72	158.236
IQSEC3	-0.915865	0.396542	-20.8901	4.88e-73	1.05e-70	155.651
NPR1	-2.34505	1.87003	-20.8826	5.35e-73	1.14e-70	155.559
INMT	-3.63473	2.94985	-20.8292	1.02e-72	2.15e-70	154.919
ADRB1	-2.38683	1.19604	-20.7441	2.84e-72	5.89e-70	153.899
HBA2	-4.1518	2.85011	-20.6579	8.01e-72	1.65e-69	152.865
PTPRB	-2.14871	1.983	-20.6509	8.72e-72	1.78e-69	152.78
SMAD6	-1.66485	1.4086	-20.5838	1.96e-71	3.92e-69	151.976
ARC	-1.53313	0.577365	-20.5351	3.51e-71	6.99e-69	151.393
PKNOX2	-1.25999	0.698575	-20.4668	7.98e-71	1.57e-68	150.576
PARAL1	-1.95383	0.835908	-20.386	2.11e-70	4.12e-68	149.609
CASP12	-0.576484	0.244416	-20.2906	6.63e-70	1.29e-67	148.469
IGSF10	-1.63262	0.743045	-20.2709	8.4e-70	1.62e-67	148.232
OVCH2	-0.79483	0.24429	-20.2373	1.26e-69	2.4e-67	147.832
KIF17	-0.881865	0.610341	-20.1355	4.26e-69	8.06e-67	146.616
CLEC14A	-2.15198	3.55753	-20.005	2.03e-68	3.82e-66	145.059
DPEP2	-1.64469	1.40739	-19.9885	2.48e-68	4.58e-66	144.863
CHIAP2	-2.04085	0.532483	-19.9669	3.21e-68	5.88e-66	144.606
TAMALIN	-1.90903	2.10077	-19.8368	1.52e-67	2.74e-65	143.057
NLRC4	-1.37035	1.23446	-19.7996	2.37e-67	4.25e-65	142.613
CMTM2	-0.809199	0.473185	-19.7564	3.97e-67	7.06e-65	142.1
TMEM177	1.17314	2.31226	19.7384	4.93e-67	8.7e-65	141.886
TNR	-0.573846	0.124507	-19.7198	6.15e-67	1.08e-64	141.665
PTCRA	-1.05046	0.557053	-19.6775	1.02e-66	1.77e-64	141.162
ANOS1	-2.65577	2.48244	-19.6544	1.34e-66	2.32e-64	140.888
FGF10	-0.799318	0.240865	-19.6499	1.42e-66	2.43e-64	140.834
PRKCE	-1.29887	1.59928	-19.6477	1.45e-66	2.47e-64	140.808
SLIT2	-2.01018	1.84423	-19.5392	5.3e-66	8.95e-64	139.52
CAT	-1.88936	4.936	-19.4669	1.25e-65	2.1e-63	138.664
CLDN18	-5.60516	2.98497	-19.4491	1.55e-65	2.58e-63	138.452
MGC27382	-0.944228	0.300818	-19.4432	1.66e-65	2.75e-63	138.382
RASGRP4	-1.05769	0.858665	-19.3292	6.45e-65	1.04e-62	137.032
ADAMTSL3	-1.32922	0.825611	-19.28	1.16e-64	1.86e-62	136.45
ADGRE1	-1.49971	0.753625	-19.2795	1.16e-64	1.86e-62	136.445
TGM1	-1.23378	0.710371	-19.262	1.43e-64	2.28e-62	136.237
SYNC	-0.954726	0.799146	-19.0967	1.02e-63	1.61e-61	134.285
PLA2G4F	-2.45764	1.6624	-19.061	1.56e-63	2.44e-61	133.863
SLC14A1	-1.1393	0.468824	-18.9998	3.21e-63	4.99e-61	133.142
SEMA5A	-2.06531	1.56738	-18.9799	4.07e-63	6.28e-61	132.907
GIMAP1	-1.42288	1.45138	-18.9794	4.09e-63	6.28e-61	132.901
SRPK1	1.43728	3.70367	18.9738	4.37e-63	6.66e-61	132.836
AOC3	-2.6669	3.59199	-18.9089	9.42e-63	1.41e-60	132.071
SYN3-AS1	-0.532915	0.129385	-18.9012	1.03e-62	1.53e-60	131.98
DCC	-0.531912	0.209551	-18.821	2.66e-62	3.93e-60	131.036
CLDN5	-2.61688	2.90426	-18.8002	3.41e-62	4.99e-60	130.792
ALAS2	-0.827024	0.198519	-18.7919	3.76e-62	5.48e-60	130.694
PELATON	-2.24853	2.39941	-18.79	3.84e-62	5.57e-60	130.672
VEPH1	-2.40629	1.63338	-18.7696	4.89e-62	7.03e-60	130.433
HHIP	-2.43079	1.0866	-18.7332	7.51e-62	1.07e-59	130.005
MME	-2.26265	1.39426	-18.7201	8.77e-62	1.25e-59	129.851
LRRC32	-2.00854	3.12262	-18.7052	1.05e-61	1.48e-59	129.675
CFP	-1.20723	0.895411	-18.6596	1.79e-61	2.51e-59	129.141
DKK2	-1.3905	1.02094	-18.626	2.66e-61	3.71e-59	128.746
CORO2B	-1.29376	0.891317	-18.6092	3.24e-61	4.5e-59	128.55
CCDC141	-0.665314	0.208945	-18.5931	3.92e-61	5.41e-59	128.36
ARHGAP31	-1.91315	2.42232	-18.5849	4.31e-61	5.92e-59	128.265
SULT1C4	-1.33884	0.863493	-18.5393	7.38e-61	9.96e-59	127.729
OR7E47P	-1.65608	1.48668	-18.5251	8.72e-61	1.17e-58	127.564
TMEM88	-1.69545	1.76328	-18.4153	3.17e-60	4.23e-58	126.279
F11	-1.38117	0.498517	-18.4045	3.6e-60	4.77e-58	126.152
CSRNP1	-2.08695	4.05756	-18.3967	3.94e-60	5.2e-58	126.061
ACKR4	-1.27362	0.652353	-18.3935	4.1e-60	5.37e-58	126.024
SFXN1	1.21911	2.75006	18.3916	4.19e-60	5.44e-58	126.002
TCEAL2	-1.63821	0.674924	-18.3915	4.2e-60	5.44e-58	126
CGNL1	-2.02618	2.45077	-18.3387	7.8e-60	1.01e-57	125.383
TIE1	-1.69658	2.32194	-18.3017	1.2e-59	1.54e-57	124.952
THBD	-2.34871	3.44846	-18.2952	1.3e-59	1.66e-57	124.875
KL	-1.50574	0.798699	-18.2314	2.74e-59	3.48e-57	124.131
CNOT11	1.13681	4.76516	18.2105	3.5e-59	4.42e-57	123.887
EFNA4	1.8684	3.77088	18.1942	4.24e-59	5.32e-57	123.698
CXCR2	-1.24159	0.683166	-18.1888	4.52e-59	5.64e-57	123.634
CCL23	-1.92559	1.30592	-18.184	4.78e-59	5.94e-57	123.578
TUBB1	-0.65573	0.268917	-18.1127	1.1e-58	1.36e-56	122.748
GLIPR2	-2.12824	3.64034	-18.0488	2.32e-58	2.85e-56	122.005
RNU6-967P	-0.507708	0.0825359	-18.0447	2.44e-58	2.98e-56	121.957
DES	-3.04147	2.2188	-18.0382	2.63e-58	3.2e-56	121.881
GIMAP6	-1.90099	2.8041	-18.0152	3.44e-58	4.16e-56	121.614
C2orf91	-0.520516	0.16184	-18.0069	3.79e-58	4.56e-56	121.517
SELP	-1.83449	1.70564	-18.0036	3.94e-58	4.72e-56	121.479
SPRYD7	-1.03262	2.45964	-17.9993	4.14e-58	4.93e-56	121.43
SPN	-1.96517	2.12372	-17.9966	4.27e-58	5.06e-56	121.398
SBSPON	-1.59473	0.90721	-17.9413	8.14e-58	9.55e-56	120.756
PIP5K1B	-1.85002	1.43419	-17.9024	1.28e-57	1.5e-55	120.304
ADH1B	-3.70442	2.58524	-17.8641	2e-57	2.33e-55	119.86
NME1	1.92813	3.91071	17.8513	2.32e-57	2.69e-55	119.712
RADIL	-1.04681	0.570134	-17.8418	2.6e-57	2.99e-55	119.601
CPB2	-3.23427	1.45181	-17.8394	2.67e-57	3.06e-55	119.573
KANK2	-1.47514	3.6659	-17.8377	2.72e-57	3.1e-55	119.554
AFF3	-1.35179	0.713938	-17.8246	3.17e-57	3.6e-55	119.403
OCIAD2	1.98283	5.16756	17.7933	4.57e-57	5.15e-55	119.04
HBEGF	-2.36709	3.20285	-17.7399	8.49e-57	9.54e-55	118.422
FAM136A	1.12924	3.93534	17.715	1.14e-56	1.27e-54	118.133
C1QTNF7	-1.39015	0.79298	-17.7083	1.23e-56	1.36e-54	118.056
CAVIN1	-2.12054	5.64873	-17.6873	1.57e-56	1.72e-54	117.813
HSPB2	-0.806138	0.652777	-17.6137	3.68e-56	4.02e-54	116.963
PALMD	-1.45034	1.35906	-17.6031	4.16e-56	4.52e-54	116.841
CAV2	-2.49774	3.64239	-17.5696	6.13e-56	6.63e-54	116.454
CTHRC1	3.24312	4.57576	17.5625	6.66e-56	7.17e-54	116.372
RETN	-3.019	1.83441	-17.528	9.93e-56	1.06e-53	115.975
CD93	-2.09085	3.86273	-17.5132	1.18e-55	1.25e-53	115.804
SNX22	-1.14426	1.1083	-17.4713	1.91e-55	2.02e-53	115.322
B3GNT3	3.077	3.64655	17.4463	2.56e-55	2.69e-53	115.034
ADCY8	-0.659768	0.138909	-17.4367	2.86e-55	2.99e-53	114.924
ABCG2	-1.22254	1.05233	-17.4226	3.36e-55	3.51e-53	114.761
SYNM	-1.23478	1.38256	-17.3951	4.62e-55	4.8e-53	114.445
TBX3	-1.57895	1.55198	-17.3136	1.18e-54	1.22e-52	113.508
COX4I2	-2.08521	2.68992	-17.2941	1.48e-54	1.53e-52	113.285
ST6GALNAC5	-1.74588	1.47033	-17.2908	1.54e-54	1.58e-52	113.246
BCHE	-1.59302	0.920419	-17.277	1.81e-54	1.84e-52	113.088
ZNF366	-0.864214	0.65547	-17.2612	2.17e-54	2.2e-52	112.906
FXYD6	-1.60302	2.0954	-17.2333	2.99e-54	3.02e-52	112.587
TSPAN18	-1.64875	1.96411	-17.2201	3.48e-54	3.5e-52	112.436
COX7A1	-1.62196	2.57405	-17.2169	3.61e-54	3.62e-52	112.399
TOP2A	2.82086	3.66473	17.2081	3.99e-54	3.99e-52	112.299
PPP1R14BP3	1.90297	4.74731	17.1696	6.22e-54	6.19e-52	111.857
FFAR4	-1.29664	0.786116	-17.1221	1.07e-53	1.06e-51	111.314
TNS1	-2.13395	4.0913	-17.0821	1.7e-53	1.68e-51	110.856
LAMP3	-3.1699	4.54009	-17.0676	2.01e-53	1.97e-51	110.691
CD300C	-1.66498	1.72456	-17.0204	3.45e-53	3.38e-51	110.151
PDZD2	-1.757	1.41128	-16.9954	4.6e-53	4.48e-51	109.866
FGFR4	-2.30497	1.88623	-16.9568	7.16e-53	6.94e-51	109.426
PDIA4	1.70086	6.92391	16.9559	7.24e-53	6.99e-51	109.416
FOLR3	-1.40467	0.467525	-16.9146	1.16e-52	1.12e-50	108.945
JCAD	-1.81196	2.57544	-16.8988	1.39e-52	1.33e-50	108.766
IL3RA	-1.49119	2.91807	-16.8704	1.93e-52	1.84e-50	108.442
PRAM1	-1.49472	1.34367	-16.8458	2.55e-52	2.42e-50	108.162
PRSS35	-0.817194	0.391646	-16.8436	2.62e-52	2.48e-50	108.137
SFTPC	-7.74392	5.9022	-16.8039	4.12e-52	3.88e-50	107.685
TBX2-AS1	-1.20104	0.939534	-16.7897	4.84e-52	4.55e-50	107.524
SESN1	-1.3739	2.33997	-16.7468	7.9e-52	7.39e-50	107.037
NDST1	-1.40814	3.60863	-16.7183	1.09e-51	1.02e-49	106.714
LTBP4	-2.12553	3.68923	-16.6809	1.67e-51	1.55e-49	106.29
WFS1	-1.62876	3.8731	-16.6691	1.91e-51	1.77e-49	106.156
LMCD1	-1.35951	2.19941	-16.6679	1.94e-51	1.79e-49	106.142
ZNF423	-0.714243	0.54377	-16.6612	2.1e-51	1.92e-49	106.066
SPTBN1	-1.6251	4.57589	-16.6318	2.93e-51	2.68e-49	105.733
CASKIN2	-1.37697	2.90743	-16.631	2.95e-51	2.69e-49	105.724
LGR4	2.04685	3.23722	16.6203	3.34e-51	3.03e-49	105.602
RNU6-529P	-1.3254	1.20008	-16.5852	4.98e-51	4.49e-49	105.206
ANGPTL1	-1.47523	0.866989	-16.5625	6.44e-51	5.79e-49	104.949
STX12	-0.869512	4.24838	-16.5526	7.21e-51	6.43e-49	104.837
TMEM204	-1.60942	3.25451	-16.541	8.22e-51	7.31e-49	104.706
RAPGEF4	-0.98645	0.863701	-16.5374	8.56e-51	7.58e-49	104.666
GPX3	-2.52632	5.8096	-16.5328	9.02e-51	7.96e-49	104.613
FGR	-1.92513	2.84692	-16.4915	1.44e-50	1.27e-48	104.147
CPED1	-1.43853	1.32245	-16.4536	2.22e-50	1.94e-48	103.719
CXCR1	-1.11924	0.504877	-16.3802	5.09e-50	4.44e-48	102.892
BCL6B	-1.3603	2.04024	-16.3398	8.04e-50	6.99e-48	102.438
ESAM	-2.01874	3.98337	-16.2479	2.27e-49	1.97e-47	101.404
ADCY4	-1.03368	1.10846	-16.2203	3.1e-49	2.67e-47	101.095
PPP1R15A	-1.66401	4.83571	-16.2029	3.77e-49	3.24e-47	100.9
PEAK1	-1.17141	1.63784	-16.1878	4.47e-49	3.83e-47	100.731
HSPB3	-0.798661	0.348769	-16.153	6.62e-49	5.63e-47	100.34
TMEM184A	1.88057	2.39839	16.1261	8.96e-49	7.59e-47	100.039
VSIR	-1.4841	3.47289	-16.1072	1.11e-48	9.35e-47	99.8285
CDC20	2.70973	3.48593	16.0793	1.52e-48	1.28e-46	99.5155
GGCT	1.55069	4.83626	16.0717	1.65e-48	1.38e-46	99.4306
LHFPL6	-1.57464	3.74395	-16.0592	1.9e-48	1.59e-46	99.2909
TRHDE	-0.631096	0.196824	-16.0485	2.14e-48	1.78e-46	99.1722
RXRG	-1.28499	0.563651	-16.0417	2.31e-48	1.92e-46	99.0956
PTH1R	-1.1537	0.950612	-16.0382	2.41e-48	1.99e-46	99.0562
ATP1A2	-0.911881	0.502802	-16.0344	2.51e-48	2.07e-46	99.0148
C1QTNF2	-0.886397	0.706853	-16.025	2.79e-48	2.29e-46	98.909
FLI1	-1.32555	1.94131	-16.0199	2.95e-48	2.42e-46	98.8521
KDELR3	1.95508	4.42726	15.9781	4.72e-48	3.85e-46	98.3854
MS4A7	-2.06949	3.11281	-15.9702	5.16e-48	4.19e-46	98.2974
ITGA8	-1.71997	1.71217	-15.9658	5.42e-48	4.38e-46	98.2486
ART4	-0.807873	0.394821	-15.9278	8.29e-48	6.69e-46	97.8256
EML1	-1.16268	1.30665	-15.9224	8.81e-48	7.08e-46	97.7653
RNU5B-4P	-0.816838	0.475907	-15.9179	9.27e-48	7.42e-46	97.7148
AFAP1L1	-1.30245	1.94293	-15.8614	1.74e-47	1.39e-45	97.0862
S100A3	-1.68133	1.45692	-15.8357	2.32e-47	1.84e-45	96.8002
GFOD1	-0.987552	0.935418	-15.8296	2.49e-47	1.96e-45	96.7324
NLN	1.01844	2.09597	15.8137	2.97e-47	2.33e-45	96.5566
OSCAR	-2.05376	2.64864	-15.8107	3.07e-47	2.4e-45	96.5234
TRAP1	1.05809	3.54264	15.8037	3.32e-47	2.59e-45	96.4454
CRTAC1	-3.16094	2.6649	-15.7861	4.04e-47	3.14e-45	96.2497
CCNB1	2.25208	3.57149	15.773	4.68e-47	3.62e-45	96.1046
CBX7	-1.39915	2.21048	-15.7683	4.93e-47	3.81e-45	96.0521
RCAN1	-1.4605	2.70267	-15.763	5.23e-47	4.02e-45	95.994
SEPTIN4	-0.900498	1.15235	-15.7607	5.37e-47	4.12e-45	95.9679
GNL3	1.09794	4.58788	15.7465	6.29e-47	4.81e-45	95.8103
FLAD1	1.24584	3.68806	15.7415	6.64e-47	5.06e-45	95.7556
BDNF	-0.910676	0.385687	-15.7331	7.3e-47	5.54e-45	95.6617
RMI2	1.58428	2.46797	15.7236	8.11e-47	6.14e-45	95.5566
MARCO	-3.66272	4.29935	-15.714	9.03e-47	6.82e-45	95.4498
PGM5P4	-0.942842	0.484738	-15.7132	9.1e-47	6.85e-45	95.4419
SERINC1	-1.07716	6.01163	-15.6456	1.93e-46	1.44e-44	94.6928
LILRA5	-1.60521	1.62822	-15.6421	2.01e-46	1.49e-44	94.6548
MED4-AS1	-0.740922	0.399133	-15.5772	4.13e-46	3.05e-44	93.9378
HMGB3	2.86836	5.37478	15.5704	4.46e-46	3.28e-44	93.8625
MYO19	1.13676	2.13325	15.565	4.73e-46	3.47e-44	93.8031
NHSL1	-1.45431	1.94296	-15.5534	5.38e-46	3.93e-44	93.6748
SPTBN2	1.69704	2.51669	15.5504	5.56e-46	4.05e-44	93.6422
MSRB3	-1.63534	2.35706	-15.5439	5.98e-46	4.34e-44	93.5698
LDLR	-1.8412	3.79838	-15.5266	7.24e-46	5.24e-44	93.38
PPAT	1.25868	2.12073	15.5253	7.34e-46	5.3e-44	93.3656
MANF	1.32526	5.17986	15.5203	7.77e-46	5.59e-44	93.31
MIR22HG	-1.36169	2.9555	-15.5192	7.86e-46	5.64e-44	93.298
ANKRD29	-2.05322	1.76177	-15.5142	8.31e-46	5.95e-44	93.2424
LGALSL	-1.59901	2.62329	-15.5133	8.39e-46	5.97e-44	93.2327
MSTO1	1.02907	2.12368	15.5132	8.4e-46	5.97e-44	93.2321
SLC35F2	1.57961	3.38208	15.4877	1.11e-45	7.9e-44	92.9512
EPM2A	-0.570529	0.836436	-15.4846	1.15e-45	8.15e-44	92.9164
KAT2A	1.5219	4.01307	15.4806	1.2e-45	8.49e-44	92.873
CBLC	2.25938	3.23033	15.4582	1.54e-45	1.08e-43	92.6268
NUSAP1	1.92951	3.11801	15.4553	1.6e-45	1.12e-43	92.5939
MFAP4	-2.97309	5.09794	-15.433	2.04e-45	1.43e-43	92.3488
AQP4	-3.72618	3.33402	-15.3909	3.25e-45	2.26e-43	91.8867
TNFRSF21	1.8456	5.48786	15.3897	3.29e-45	2.29e-43	91.8736
FGF2	-1.08963	0.763923	-15.3847	3.48e-45	2.41e-43	91.818
TGFBR2	-1.681	5.32476	-15.3387	5.78e-45	3.99e-43	91.3138
ZBED2	-1.79424	1.5244	-15.3312	6.28e-45	4.32e-43	91.2316
GMPPA	0.942732	3.38692	15.3194	7.15e-45	4.9e-43	91.1025
EIF2AK1	1.00852	5.38485	15.3182	7.24e-45	4.96e-43	91.0889
AGTR2	-2.44332	1.14284	-15.3107	7.87e-45	5.37e-43	91.0063
JPT2	1.12583	5.03612	15.3064	8.25e-45	5.61e-43	90.9598
KCNK3	-2.06206	1.45484	-15.3012	8.73e-45	5.92e-43	90.9029
NIM1K	-0.998755	0.525619	-15.2836	1.06e-44	7.15e-43	90.7103
TFB2M	1.09923	3.68174	15.2807	1.09e-44	7.36e-43	90.6785
KLF6	-1.64125	4.9079	-15.2725	1.2e-44	8.02e-43	90.5883
SLC1A1	-2.15863	2.42495	-15.2724	1.2e-44	8.02e-43	90.5875
CDCA8	2.00126	2.71138	15.2705	1.22e-44	8.17e-43	90.5665
CSTF2	0.993743	3.37341	15.2655	1.29e-44	8.6e-43	90.5119
MBNL1-AS1	-0.833956	0.610656	-15.2624	1.34e-44	8.88e-43	90.478
ADAMTS1	-1.99682	2.68655	-15.2553	1.45e-44	9.57e-43	90.3999
ADM2	1.73662	1.97712	15.2417	1.68e-44	1.11e-42	90.2512
UBE2C	3.05214	4.02578	15.2384	1.74e-44	1.15e-42	90.2154
GPER1	-1.33888	1.02094	-15.2095	2.4e-44	1.57e-42	89.8996
KRT4	-2.55841	1.24462	-15.187	3.07e-44	2.01e-42	89.6537
C8B	-1.80585	0.72649	-15.1778	3.39e-44	2.21e-42	89.5529
SEMA6D	-1.20193	0.757427	-15.1757	3.47e-44	2.26e-42	89.5299
ITM2A	-1.88357	3.26697	-15.1663	3.85e-44	2.5e-42	89.4274
NARF	1.09135	3.22016	15.1639	3.95e-44	2.56e-42	89.4016
GKN2	-3.44834	1.78297	-15.1555	4.34e-44	2.8e-42	89.3096
CNRIP1	-1.08605	1.66215	-15.1522	4.49e-44	2.89e-42	89.2737
MARCKSL1	1.89717	6.5605	15.1434	4.95e-44	3.17e-42	89.178
SLC50A1	1.62743	5.26851	15.1356	5.39e-44	3.45e-42	89.0925
SYNPO	-1.66756	3.6648	-15.1203	6.37e-44	4.06e-42	88.9266
EPCAM	1.56443	7.28321	15.1015	7.84e-44	4.97e-42	88.7208
SSTR1	-1.58631	0.878811	-15.0495	1.38e-43	8.75e-42	88.1553
CD52	-2.42362	5.28323	-15.047	1.42e-43	8.98e-42	88.1279
CFD	-2.59242	4.07989	-15.0367	1.59e-43	1e-41	88.0167
KIF20A	1.78522	2.20399	15.0149	2.02e-43	1.27e-41	87.7796
CCBE1	-1.6799	0.984149	-15.0111	2.1e-43	1.32e-41	87.7384
STAC	-1.64081	1.37449	-15.0078	2.18e-43	1.36e-41	87.7024
ACE	-1.54367	2.50417	-15	2.38e-43	1.48e-41	87.6172
SVEP1	-1.56183	1.38127	-14.9906	2.63e-43	1.63e-41	87.5158
TBX2	-1.62127	2.36041	-14.9805	2.94e-43	1.82e-41	87.4059
SGCA	-1.52437	1.41217	-14.9762	3.08e-43	1.9e-41	87.359
CDH13	-1.12979	1.03809	-14.9701	3.3e-43	2.03e-41	87.2924
TPX2	2.5411	3.38057	14.9635	3.54e-43	2.18e-41	87.2212
MFNG	-1.35835	2.72605	-14.9588	3.73e-43	2.28e-41	87.1702
PPM1F	-0.925332	2.09909	-14.9581	3.75e-43	2.29e-41	87.1629
HSD17B6	-2.8148	2.94216	-14.9561	3.84e-43	2.34e-41	87.1415
RSPO4	-1.44801	0.853676	-14.9506	4.08e-43	2.48e-41	87.0809
RASGRF1	-1.90333	1.2517	-14.9476	4.21e-43	2.55e-41	87.0484
KCNA5	-0.645368	0.356863	-14.9303	5.08e-43	3.08e-41	86.8614
KLF4	-2.23745	3.20923	-14.8704	9.76e-43	5.89e-41	86.2131
SMYD5	0.845057	3.47202	14.8604	1.09e-42	6.55e-41	86.1046
BMPER	-1.11812	0.55727	-14.8562	1.14e-42	6.84e-41	86.0587
RNF144B	-1.56899	2.96707	-14.8499	1.22e-42	7.31e-41	85.9907
CCNB2	1.93056	2.58403	14.8415	1.34e-42	7.98e-41	85.9001
JDP2	-1.11161	2.56157	-14.8393	1.37e-42	8.15e-41	85.8766
IL17D	-0.62231	0.537488	-14.8379	1.39e-42	8.26e-41	85.8614
HPS5	-0.901486	2.62112	-14.8228	1.64e-42	9.71e-41	85.6981
CBX3	1.07153	5.40204	14.8194	1.7e-42	1.01e-40	85.6611
COL10A1	2.92718	3.18911	14.8011	2.07e-42	1.22e-40	85.4638
HSPB8	-2.01263	3.28589	-14.7989	2.12e-42	1.25e-40	85.4405
TOM1L2	-1.17698	2.83911	-14.7881	2.39e-42	1.4e-40	85.3234
REM1	-0.847227	0.847615	-14.7868	2.42e-42	1.42e-40	85.3098
SOX4	1.61937	5.11939	14.7861	2.44e-42	1.42e-40	85.3019
FAM13C	-0.652092	0.532366	-14.7736	2.79e-42	1.63e-40	85.1676
PID1	-1.87212	2.40575	-14.7718	2.85e-42	1.65e-40	85.148
MDK	2.67356	6.44628	14.7711	2.87e-42	1.66e-40	85.1402
MYADM	-1.83545	5.24284	-14.7576	3.32e-42	1.92e-40	84.995
IL1RL1	-1.91783	0.942624	-14.7561	3.38e-42	1.95e-40	84.9782
PLK1	1.84831	2.28479	14.7532	3.48e-42	2e-40	84.9476
TEDC2	1.33706	1.44693	14.7447	3.82e-42	2.19e-40	84.8562
PDE2A	-0.937879	0.941523	-14.7439	3.85e-42	2.21e-40	84.8477
TRIM27	0.778181	3.53824	14.7138	5.34e-42	3.05e-40	84.5233
TMOD1	-1.07713	0.992264	-14.6892	6.97e-42	3.97e-40	84.2587
TMEM69	0.826424	3.51863	14.6396	1.19e-41	6.75e-40	83.7255
FERMT2	-1.18506	2.76241	-14.6393	1.19e-41	6.76e-40	83.7226
S1PR4	-1.48935	2.20155	-14.6385	1.21e-41	6.8e-40	83.7139
MTX2	0.858492	4.4841	14.6291	1.33e-41	7.51e-40	83.6127
RMDN3	-0.811219	3.52212	-14.6256	1.39e-41	7.78e-40	83.5746
E2F3	1.11835	2.63144	14.6097	1.65e-41	9.22e-40	83.4045
BIRC5	2.35661	2.91589	14.6051	1.73e-41	9.64e-40	83.3547
PHKA1	1.12801	2.16903	14.5986	1.86e-41	1.03e-39	83.2849
ITPRIP	-1.33777	2.59353	-14.5951	1.93e-41	1.07e-39	83.248
H2BC5	2.14293	4.14072	14.5838	2.18e-41	1.2e-39	83.1262
GUCY1A2	-1.12742	0.868196	-14.562	2.75e-41	1.52e-39	82.8933
LILRA1	-0.543611	0.476194	-14.5577	2.88e-41	1.59e-39	82.8474
SAPCD2	1.80424	2.00333	14.5378	3.57e-41	1.96e-39	82.6335
SLC25A10	1.53896	2.66807	14.5283	3.95e-41	2.16e-39	82.5326
ADGRL2	-1.68361	2.54742	-14.5226	4.21e-41	2.3e-39	82.471
SLC2A1	2.68189	4.35144	14.5164	4.5e-41	2.45e-39	82.4049
PAK1	1.0828	3.75946	14.5047	5.1e-41	2.77e-39	82.28
MCM4	1.74344	3.46557	14.4901	5.97e-41	3.23e-39	82.1237
TK1	2.24302	4.50192	14.4794	6.69e-41	3.62e-39	82.0098
SLC39A11	1.18607	3.60694	14.4756	6.97e-41	3.76e-39	81.9691
NPM3	1.52526	4.37896	14.4645	7.86e-41	4.23e-39	81.8503
WNT7A	-1.46282	0.649496	-14.4636	7.93e-41	4.26e-39	81.8408
FANCF	0.820499	2.48184	14.4167	1.31e-40	7.03e-39	81.3398
GAS6	-1.81724	4.08467	-14.4121	1.38e-40	7.37e-39	81.2914
ADAMTSL4	-1.71385	2.27325	-14.3916	1.72e-40	9.16e-39	81.0729
WFDC1	-0.892171	0.726028	-14.377	2.01e-40	1.07e-38	80.9173
GPT2	2.1596	2.97325	14.3752	2.05e-40	1.09e-38	80.8982
EPN3	1.6672	2.03991	14.3602	2.4e-40	1.27e-38	80.7387
MGAT3-AS1	-0.517781	0.199938	-14.3572	2.48e-40	1.31e-38	80.7071
TMEM273	-1.28543	1.94301	-14.3491	2.71e-40	1.42e-38	80.6204
MYL3	-0.541512	0.416083	-14.3421	2.92e-40	1.53e-38	80.5458
ANXA3	-1.98803	3.4535	-14.3327	3.23e-40	1.69e-38	80.4462
ERO1A	1.72256	4.5984	14.3323	3.24e-40	1.69e-38	80.4421
ASF1B	1.73318	2.84793	14.3219	3.62e-40	1.89e-38	80.3311
CAB39L	-1.05027	1.84295	-14.3079	4.2e-40	2.19e-38	80.183
MYL9	-1.79633	5.75406	-14.2819	5.55e-40	2.88e-38	79.9065
FIBIN	-1.92956	2.30213	-14.2719	6.18e-40	3.2e-38	79.8004
QKI	-1.16192	2.855	-14.236	9.06e-40	4.66e-38	79.4197
RNU6-917P	-0.616816	0.261547	-14.2138	1.15e-39	5.89e-38	79.1844
MCTS1	0.880873	3.67089	14.2127	1.16e-39	5.95e-38	79.1724
CYP1A2	-0.620964	0.119841	-14.2078	1.22e-39	6.25e-38	79.121
ARHGEF16	1.34203	2.79463	14.2077	1.22e-39	6.25e-38	79.1201
FBLN5	-1.86836	3.29608	-14.1993	1.34e-39	6.82e-38	79.0306
TFAP4	0.737116	1.4982	14.1976	1.36e-39	6.92e-38	79.0135
FRMD4A	-0.730195	1.06196	-14.1909	1.46e-39	7.42e-38	78.9421
ENG	-1.56867	5.22418	-14.1807	1.63e-39	8.25e-38	78.8346
DOCK4	-1.22678	1.91289	-14.1793	1.66e-39	8.36e-38	78.8193
TMEM150B	-1.38944	1.51347	-14.1675	1.88e-39	9.47e-38	78.6942
GATA2	-1.44717	1.94995	-14.1661	1.91e-39	9.59e-38	78.6797
GALNT7	1.42051	3.43111	14.1583	2.07e-39	1.04e-37	78.5974
ANLN	2.16884	2.57234	14.1546	2.16e-39	1.08e-37	78.5581
ZNF22-AS1	-0.584907	0.840356	-14.1522	2.21e-39	1.1e-37	78.5335
RECQL4	1.78283	2.35442	14.1522	2.21e-39	1.1e-37	78.5328
RHNO1	0.933734	3.71257	14.144	2.41e-39	1.2e-37	78.4467
TINCR	-1.32695	0.716525	-14.1331	2.71e-39	1.34e-37	78.3318
FABP5	-1.90422	2.87007	-14.1202	3.11e-39	1.54e-37	78.195
RAB40A	-0.557594	0.430265	-14.1026	3.75e-39	1.85e-37	78.009
EP300-AS1	-1.18881	1.19473	-14.1006	3.82e-39	1.89e-37	77.9881
FRY	-1.08432	1.50189	-14.0998	3.86e-39	1.9e-37	77.9801
CHRDL1	-2.38978	2.33112	-14.0935	4.13e-39	2.03e-37	77.9129
ACOXL	-1.22763	0.929405	-14.0715	5.21e-39	2.55e-37	77.6818
OLFML1	-1.30244	1.94355	-14.0685	5.38e-39	2.63e-37	77.6498
HSPD1	1.2403	6.10929	14.059	5.95e-39	2.9e-37	77.5494
MYBL2	2.76664	3.44442	14.0493	6.59e-39	3.21e-37	77.4474
MTIF2	0.756729	3.50807	14.0163	9.34e-39	4.53e-37	77.101
BMPR2	-1.10228	3.38843	-14.0097	1e-38	4.85e-37	77.0313
SLC31A2	-0.828093	1.0043	-14.0045	1.06e-38	5.11e-37	76.977
RBMS2	-1.08658	3.19213	-13.9835	1.32e-38	6.37e-37	76.756
JAML	-1.46368	1.95906	-13.9412	2.07e-38	9.94e-37	76.3116
DUOXA1	-2.04064	2.06868	-13.9286	2.36e-38	1.13e-36	76.1799
SRPX	-1.73985	2.26622	-13.9196	2.59e-38	1.24e-36	76.0858
UHRF1	1.50902	1.71536	13.8962	3.32e-38	1.59e-36	75.8409
GNAQ	-1.06545	3.92339	-13.8851	3.73e-38	1.78e-36	75.7243
PSAT1	2.31492	3.11167	13.8842	3.77e-38	1.79e-36	75.715
GATA6	-1.6965	2.13033	-13.8836	3.79e-38	1.8e-36	75.7087
TMPRSS4	2.68776	2.88617	13.8775	4.04e-38	1.91e-36	75.6446
FAM189A1	-0.595014	0.267232	-13.8756	4.12e-38	1.95e-36	75.6246
MS4A15	-3.3359	2.10065	-13.8717	4.3e-38	2.03e-36	75.5837
KIF26B	1.53468	1.81161	13.8637	4.68e-38	2.2e-36	75.4999
AVPR2	-0.747579	0.43417	-13.8631	4.7e-38	2.21e-36	75.4943
ARHGAP44	-1.37817	1.80216	-13.8459	5.64e-38	2.64e-36	75.3141
CRABP2	4.16072	5.66698	13.8436	5.77e-38	2.7e-36	75.2905
MRC1	-2.61668	3.92074	-13.8281	6.8e-38	3.17e-36	75.1283
HACD4	-1.10337	1.7507	-13.8269	6.89e-38	3.21e-36	75.1154
PRC1	1.62568	2.45267	13.8246	7.05e-38	3.28e-36	75.0917
C1orf74	0.602188	1.17772	13.8239	7.1e-38	3.29e-36	75.0845
TIMM8A	0.823959	1.89827	13.8144	7.85e-38	3.63e-36	74.9849
AGTPBP1	-0.953889	2.31216	-13.8024	8.9e-38	4.1e-36	74.8606
DONSON	1.08211	2.29205	13.7732	1.21e-37	5.55e-36	74.5556
HYAL2	-1.07437	4.10193	-13.7723	1.22e-37	5.59e-36	74.5467
LDHA	1.30893	6.84381	13.7618	1.36e-37	6.24e-36	74.4364
KIF4A	1.81505	1.99913	13.7481	1.57e-37	7.18e-36	74.2945
UBFD1	0.843585	3.12774	13.7458	1.61e-37	7.35e-36	74.2701
DDX56	0.870014	4.30217	13.7443	1.64e-37	7.45e-36	74.2546
AGTR1	-1.07064	0.670705	-13.7438	1.65e-37	7.47e-36	74.2491
ICAM2	-1.13788	2.20561	-13.72	2.11e-37	9.57e-36	74.0013
GINS1	1.56266	1.93676	13.7196	2.12e-37	9.57e-36	73.9979
CDC6	1.70512	1.99816	13.7196	2.12e-37	9.57e-36	73.9979
MVB12B	-1.20966	2.09137	-13.7169	2.18e-37	9.82e-36	73.9698
SYNPO2	-1.1852	1.19476	-13.6984	2.65e-37	1.19e-35	73.7772
UQCC2	1.20514	3.12557	13.6968	2.69e-37	1.21e-35	73.7609
NAT9	0.960221	3.26383	13.6956	2.73e-37	1.22e-35	73.7477
TIMP3	-1.55291	1.73819	-13.6878	2.96e-37	1.32e-35	73.6667
CFL2	-1.1621	2.34008	-13.6823	3.13e-37	1.4e-35	73.6098
KLF9	-1.46804	3.55581	-13.6702	3.56e-37	1.58e-35	73.4843
PTRH2	0.830737	2.51141	13.6581	4.03e-37	1.79e-35	73.3586
CCDC69	-1.5077	3.3375	-13.6529	4.26e-37	1.89e-35	73.3046
SPATS2	0.94322	2.47936	13.6363	5.06e-37	2.24e-35	73.1329
LPL	-2.69529	3.19763	-13.6362	5.07e-37	2.24e-35	73.131
CCNA2	1.84997	2.59993	13.6246	5.72e-37	2.51e-35	73.0117
KLF13	-1.23076	3.51468	-13.6203	5.98e-37	2.62e-35	72.9671
EFNA3	1.40716	1.71141	13.6149	6.33e-37	2.77e-35	72.911
DLGAP5	1.80694	2.0362	13.6121	6.52e-37	2.84e-35	72.8822
KPNA2	1.75143	4.74699	13.6114	6.57e-37	2.86e-35	72.8746
HSPE1	1.22876	5.27962	13.6087	6.75e-37	2.93e-35	72.8469
DPYSL2	-1.59945	4.50926	-13.5878	8.4e-37	3.64e-35	72.6296
SLC46A2	-1.96146	1.39072	-13.5853	8.62e-37	3.73e-35	72.6041
HM13	0.829934	4.38813	13.5753	9.56e-37	4.11e-35	72.5009
BUB1B	1.57042	1.79526	13.5644	1.07e-36	4.6e-35	72.3883
DBNDD1	1.43612	2.69257	13.5429	1.34e-36	5.73e-35	72.166
CYBRD1	-1.93998	4.6274	-13.5367	1.43e-36	6.1e-35	72.1014
PCDH17	-1.26322	1.84028	-13.5189	1.72e-36	7.31e-35	71.9177
HYAL1	-2.18843	2.45604	-13.517	1.75e-36	7.44e-35	71.8986
HMGCLL1	-0.519849	0.352148	-13.5141	1.81e-36	7.66e-35	71.8681
RTN1	-1.05492	1.10919	-13.5097	1.89e-36	8e-35	71.8233
IGSF9	1.71132	2.01548	13.505	1.99e-36	8.39e-35	71.7743
CLEC12A	-1.35011	1.25612	-13.4884	2.36e-36	9.95e-35	71.6032
SAMD10	1.22908	2.42925	13.4879	2.37e-36	9.98e-35	71.5983
ECT2	1.61102	3.05643	13.4875	2.38e-36	1e-34	71.5943
PDE8B	-0.800762	0.899198	-13.4806	2.56e-36	1.07e-34	71.5229
LMOD1	-1.58391	2.38184	-13.4652	3e-36	1.26e-34	71.3641
INTS8	0.953244	2.67846	13.4625	3.09e-36	1.29e-34	71.3365
MELK	1.8636	2.14768	13.4518	3.45e-36	1.44e-34	71.2267
ARMH2	-0.508776	0.134057	-13.4452	3.69e-36	1.53e-34	71.1584
P3H2	-2.21902	2.3728	-13.4443	3.73e-36	1.55e-34	71.1492
CYP4B1	-3.73402	3.86661	-13.4433	3.77e-36	1.56e-34	71.1391
MND1	1.2165	1.44412	13.4431	3.78e-36	1.56e-34	71.1367
SCN2B	-0.549316	0.332122	-13.4342	4.14e-36	1.71e-34	71.0453
COG2	0.631272	2.29848	13.4311	4.28e-36	1.76e-34	71.0131
RHBDL2	1.45854	1.96587	13.4282	4.41e-36	1.81e-34	70.9833
LATS2	-0.949766	2.63116	-13.4252	4.54e-36	1.86e-34	70.9526
CHPF2	0.991982	4.57406	13.4227	4.66e-36	1.91e-34	70.9273
PAPSS1	-0.798884	4.28875	-13.4196	4.81e-36	1.97e-34	70.8952
MTARC2	-1.40801	2.88278	-13.4187	4.86e-36	1.98e-34	70.8858
CCRL2	-1.26694	1.80905	-13.4109	5.27e-36	2.15e-34	70.8061
IRAK1	1.18333	5.31837	13.4008	5.85e-36	2.38e-34	70.702
MIR27A	-1.2277	0.713713	-13.3943	6.26e-36	2.54e-34	70.6346
VARS1	1.12096	4.34209	13.3843	6.94e-36	2.81e-34	70.5327
HMGA1	1.98583	6.28956	13.3836	6.98e-36	2.82e-34	70.5257
LMNB1	1.55899	3.46014	13.3836	6.99e-36	2.82e-34	70.525
NOP58	0.817872	4.44348	13.3766	7.51e-36	3.02e-34	70.453
SHROOM4	-1.36728	1.76731	-13.3648	8.48e-36	3.41e-34	70.3324
CTIF	-0.934441	2.22153	-13.3575	9.15e-36	3.67e-34	70.2578
STARD9	-0.737288	0.636002	-13.3421	1.07e-35	4.3e-34	70.0993
MKI67	1.83769	2.3635	13.3368	1.13e-35	4.53e-34	70.0457
CENPF	1.76531	2.06962	13.3353	1.15e-35	4.59e-34	70.0298
NOL10	0.716154	3.27568	13.3339	1.17e-35	4.65e-34	70.016
PLCXD2	-0.527109	0.388249	-13.3313	1.2e-35	4.77e-34	69.9885
SLC5A6	0.946281	2.77973	13.3277	1.24e-35	4.94e-34	69.9517
STX1A	1.63996	2.11695	13.3175	1.38e-35	5.48e-34	69.8475
TMEM139	-1.81946	1.54606	-13.3076	1.53e-35	6.06e-34	69.7458
MIR4717	-0.5704	0.166244	-13.2735	2.18e-35	8.59e-34	69.397
CCNF	1.13088	1.85801	13.2687	2.28e-35	9.01e-34	69.3482
B4GALT3	0.942355	4.12026	13.266	2.35e-35	9.25e-34	69.321
NEBL	-1.49507	2.46386	-13.2656	2.36e-35	9.26e-34	69.3167
CBX4	1.01586	3.87762	13.2655	2.36e-35	9.26e-34	69.3159
ALOX5	-1.81419	3.79319	-13.265	2.37e-35	9.3e-34	69.3102
PDCD2L	1.12035	2.62008	13.2619	2.45e-35	9.58e-34	69.2791
MRGBP	0.973914	3.18445	13.2418	3.01e-35	1.17e-33	69.0739
MRM1	0.978703	2.40714	13.2401	3.07e-35	1.19e-33	69.056
CHAF1B	1.05919	1.68421	13.2365	3.18e-35	1.24e-33	69.0196
KDM5B	0.988329	3.35013	13.2331	3.29e-35	1.28e-33	68.9846
SERINC2	1.81773	5.39079	13.2203	3.76e-35	1.45e-33	68.8544
GPR4	-1.07167	1.69051	-13.2174	3.87e-35	1.5e-33	68.8247
PRICKLE2	-0.964769	1.4916	-13.2127	4.06e-35	1.56e-33	68.7771
GAPDH	1.59196	9.16311	13.2045	4.42e-35	1.7e-33	68.6937
PTGER4	-1.39949	2.20687	-13.2015	4.56e-35	1.75e-33	68.6627
C1orf198	-1.12804	4.5598	-13.1893	5.17e-35	1.98e-33	68.5378
ALG8	0.857499	3.58265	13.1879	5.24e-35	2.01e-33	68.5239
KCNJ5	-1.32101	1.14811	-13.1847	5.42e-35	2.07e-33	68.491
P4HB	1.11383	7.78199	13.1747	6e-35	2.29e-33	68.3897
SH3GL2	-0.928328	0.332702	-13.1713	6.21e-35	2.37e-33	68.3551
TIMELESS	1.31563	2.92715	13.1696	6.32e-35	2.4e-33	68.3378
RNF182	-0.857983	0.421475	-13.1639	6.7e-35	2.54e-33	68.2795
LRRC59	0.915233	5.35587	13.1568	7.21e-35	2.73e-33	68.2071
KCNAB1	-0.676966	0.590294	-13.1544	7.38e-35	2.79e-33	68.183
MTMR10	-0.837279	1.9377	-13.148	7.88e-35	2.97e-33	68.1179
C12orf45	0.868196	2.90381	13.1287	9.61e-35	3.62e-33	67.9218
TBRG4	0.973297	3.46552	13.125	9.98e-35	3.75e-33	67.8842
TLCD1	1.47664	3.8125	13.1074	1.19e-34	4.49e-33	67.7053
CDCA5	1.76028	2.33295	13.0951	1.35e-34	5.07e-33	67.5811
C20orf194	-0.933642	1.9372	-13.0926	1.39e-34	5.2e-33	67.5558
NUP85	0.823486	3.21217	13.0881	1.45e-34	5.44e-33	67.5097
HS6ST2	2.23514	2.68478	13.0837	1.52e-34	5.68e-33	67.4649
MORC2	0.800189	3.23993	13.0825	1.54e-34	5.74e-33	67.4526
HLA-E	-1.33391	8.22672	-13.067	1.8e-34	6.71e-33	67.2954
FAM98A	0.639893	3.27389	13.0512	2.12e-34	7.85e-33	67.1361
PMM2	0.779186	1.84246	13.0384	2.42e-34	8.94e-33	67.0057
SHMT2	1.30799	4.31205	13.0289	2.66e-34	9.83e-33	66.9101
PCYOX1	-1.01835	4.55861	-13.0274	2.7e-34	9.97e-33	66.8947
SIGLEC17P	-0.769542	0.626677	-13.027	2.71e-34	9.99e-33	66.8907
PPIF	1.06663	4.43796	13.0269	2.72e-34	9.99e-33	66.8895
SECISBP2L	-1.33005	3.26924	-13.0234	2.81e-34	1.03e-32	66.8543
E2F8	1.18704	1.33383	13.0173	2.99e-34	1.1e-32	66.7924
AURKA	1.75182	2.73197	13.0029	3.47e-34	1.27e-32	66.6466
GARS1	1.01601	4.90999	13.0009	3.54e-34	1.29e-32	66.6268
RPP40	0.990958	1.90353	12.9931	3.83e-34	1.4e-32	66.5484
NIFK	0.805322	4.03679	12.989	3.99e-34	1.46e-32	66.5066
NRN1	-1.6342	1.96125	-12.9812	4.32e-34	1.57e-32	66.4279
ORC6	1.12385	1.28523	12.9804	4.36e-34	1.58e-32	66.42
RCCD1	0.835668	1.76098	12.9705	4.82e-34	1.75e-32	66.3196
PKHD1L1	-0.606292	0.20871	-12.9618	5.27e-34	1.91e-32	66.2318
LIMCH1	-1.61533	3.85097	-12.9597	5.38e-34	1.95e-32	66.2106
NUF2	1.66382	1.8491	12.9592	5.4e-34	1.95e-32	66.2063
FGF14-AS2	-0.993885	1.02436	-12.9573	5.51e-34	1.99e-32	66.1865
FEN1	1.34072	3.59629	12.9498	5.94e-34	2.14e-32	66.1115
WDR12	0.732384	1.99731	12.9346	6.94e-34	2.49e-32	65.9575
ZFYVE9	-1.02187	2.19895	-12.9293	7.33e-34	2.63e-32	65.9041
RUSC1	0.997414	3.33577	12.9255	7.61e-34	2.73e-32	65.8664
LRRK2-DT	-2.1779	1.67393	-12.9169	8.3e-34	2.97e-32	65.7798
ID4	-1.98885	2.86992	-12.9088	9.02e-34	3.22e-32	65.6976
GINS2	1.45837	1.87464	12.8748	1.27e-33	4.54e-32	65.3562
NTN4	-1.68725	3.70399	-12.8727	1.3e-33	4.62e-32	65.3354
ALOX5AP	-2.03537	4.46942	-12.8725	1.3e-33	4.63e-32	65.3331
PHLDA2	2.12709	4.416	12.8723	1.31e-33	4.63e-32	65.3305
INAVA	1.58937	2.83822	12.863	1.43e-33	5.08e-32	65.2379
GFPT1	1.0861	4.33958	12.8512	1.62e-33	5.72e-32	65.1185
SRPRB	0.928639	4.25389	12.8478	1.67e-33	5.91e-32	65.0851
CDT1	1.60657	2.20007	12.8448	1.72e-33	6.08e-32	65.055
KIFC1	1.78198	2.63736	12.8442	1.73e-33	6.1e-32	65.049
COL1A1	2.7825	7.33038	12.8442	1.73e-33	6.1e-32	65.0485
DIXDC1	-0.856143	1.60289	-12.8306	1.99e-33	6.99e-32	64.9118
NEXN	-1.19456	1.90967	-12.8288	2.03e-33	7.11e-32	64.8938
FAM167A	-1.71502	1.68448	-12.822	2.17e-33	7.59e-32	64.8264
DOLPP1	0.829938	3.41479	12.8212	2.19e-33	7.65e-32	64.8177
THBS2	2.36227	4.34021	12.8145	2.34e-33	8.17e-32	64.7513
BYSL	1.106	3.4752	12.8028	2.63e-33	9.19e-32	64.6331
N4BP1	-0.75536	3.32707	-12.8025	2.64e-33	9.19e-32	64.6309
PRDX4	1.34889	5.76567	12.7986	2.75e-33	9.55e-32	64.5913
DUS1L	1.10064	4.08522	12.7953	2.84e-33	9.86e-32	64.558
CCDC152	-0.587939	0.680595	-12.7934	2.9e-33	1e-31	64.5389
ITPRID2	-1.07809	3.756	-12.783	3.21e-33	1.11e-31	64.4354
SYN2	-0.507987	0.210302	-12.7776	3.39e-33	1.17e-31	64.3816
ARHGEF6	-1.22848	2.34671	-12.7761	3.45e-33	1.19e-31	64.366
ZMYND19	0.882594	3.05722	12.7625	3.95e-33	1.36e-31	64.2299
NCF2	-1.6509	3.90545	-12.7603	4.04e-33	1.39e-31	64.2086
MFSD9	0.792518	2.30277	12.753	4.35e-33	1.49e-31	64.135
GMFG	-1.44208	3.94034	-12.7525	4.37e-33	1.5e-31	64.13
SNCA	-0.774952	0.788811	-12.7352	5.2e-33	1.78e-31	63.9575
PLSCR4	-1.25806	2.73219	-12.7312	5.42e-33	1.85e-31	63.9175
CA3	-1.37219	1.1267	-12.728	5.59e-33	1.91e-31	63.8853
TOX2	-1.24205	1.64759	-12.7258	5.72e-33	1.95e-31	63.8637
PPP1R14B-AS1	1.3408	1.47394	12.7257	5.73e-33	1.95e-31	63.8619
SLC27A6	-0.560465	0.180176	-12.7206	6.03e-33	2.05e-31	63.8111
SCIMP	-1.17327	1.57664	-12.7143	6.42e-33	2.18e-31	63.749
SNRPA1	0.856057	3.10791	12.7087	6.79e-33	2.3e-31	63.6928
PARS2	0.699436	1.91635	12.7069	6.92e-33	2.34e-31	63.6745
CASP4LP	-0.812016	0.959049	-12.7011	7.33e-33	2.48e-31	63.6169
HOXA5	-1.26245	2.01737	-12.6969	7.65e-33	2.58e-31	63.5749
KIF22	1.03566	3.49678	12.6943	7.85e-33	2.64e-31	63.5486
IL7R	-1.93581	3.25181	-12.6884	8.33e-33	2.8e-31	63.4902
SPC24	1.33082	1.73162	12.6847	8.64e-33	2.9e-31	63.4534
FOSB	-3.28135	3.17368	-12.6837	8.73e-33	2.93e-31	63.4431
NPNT	-2.10986	3.48819	-12.6807	9e-33	3.01e-31	63.4136
TSPAN7	-2.26541	2.70011	-12.6777	9.27e-33	3.09e-31	63.3838
RNPS1	0.630369	3.82364	12.6773	9.31e-33	3.1e-31	63.3796
HMGN1	0.779668	4.90168	12.6705	9.97e-33	3.32e-31	63.3119
GALNT18	-1.34801	3.13999	-12.6631	1.07e-32	3.57e-31	63.2385
DCSTAMP	-1.02938	0.751555	-12.6541	1.17e-32	3.9e-31	63.1489
FARSB	0.784773	3.7802	12.6474	1.26e-32	4.16e-31	63.0823
PVT1	1.28212	1.62963	12.647	1.26e-32	4.18e-31	63.0777
PDCD6	0.978621	3.71926	12.6413	1.34e-32	4.41e-31	63.0214
GGTA1	-1.02447	1.56362	-12.6314	1.47e-32	4.86e-31	62.9232
CYRIA	-1.17383	2.10909	-12.629	1.51e-32	4.97e-31	62.8987
PUS7	0.980087	2.50349	12.6262	1.55e-32	5.11e-31	62.8708
IKBKE	0.94733	2.54481	12.6233	1.6e-32	5.25e-31	62.8419
ATP1B2	-0.800152	0.77258	-12.6108	1.81e-32	5.94e-31	62.7185
CLNS1A	0.735082	3.99059	12.6067	1.89e-32	6.18e-31	62.677
C1QTNF6	1.36968	2.12651	12.5992	2.03e-32	6.65e-31	62.6033
TM6SF1	-0.965844	1.35107	-12.5983	2.05e-32	6.7e-31	62.5943
UNC5CL	1.714	2.18922	12.5936	2.15e-32	7.02e-31	62.5474
SLC7A7	-1.3518	2.99157	-12.5804	2.46e-32	7.98e-31	62.4168
GNG11	-1.7993	3.46564	-12.5704	2.71e-32	8.81e-31	62.3175
PC	1.28409	2.66996	12.564	2.89e-32	9.37e-31	62.2541
TWNK	0.925962	2.23669	12.564	2.89e-32	9.37e-31	62.2535
LRRK2	-2.45396	2.64363	-12.5485	3.38e-32	1.09e-30	62.1002
ACBD6	0.612352	2.54892	12.5413	3.63e-32	1.17e-30	62.0293
GIPC2	-1.06267	0.806562	-12.5368	3.79e-32	1.22e-30	61.9847
HDGF	1.01849	6.60214	12.5326	3.96e-32	1.27e-30	61.9427
PILRA	-1.39703	2.67656	-12.5325	3.96e-32	1.27e-30	61.9419
NVL	0.707216	2.74139	12.512	4.86e-32	1.56e-30	61.7391
SH3BP5	-1.12761	2.00395	-12.5024	5.34e-32	1.71e-30	61.6445
ARHGEF39	0.791342	0.973016	12.5022	5.36e-32	1.71e-30	61.6418
ABCC3	2.07291	4.20842	12.4909	6e-32	1.91e-30	61.53
DARS2	1.0446	3.29266	12.49	6.05e-32	1.93e-30	61.522
BCS1L	0.683647	2.74266	12.4801	6.67e-32	2.12e-30	61.424
GNPNAT1	1.20549	3.27613	12.4635	7.87e-32	2.5e-30	61.2601
SHANK3	-1.06443	2.10827	-12.463	7.91e-32	2.51e-30	61.2547
CLIC3	-2.31104	3.65002	-12.4626	7.95e-32	2.52e-30	61.2508
METTL1	1.12759	3.15776	12.4619	8e-32	2.53e-30	61.2441
TPBG	1.28085	2.61262	12.4616	8.02e-32	2.53e-30	61.241
RCC2	0.980856	5.26997	12.4554	8.53e-32	2.69e-30	61.1806
STK39	1.31423	3.76594	12.452	8.82e-32	2.78e-30	61.147
PPME1	0.749365	3.14961	12.4375	1.02e-31	3.2e-30	61.0034
PTPRM	-1.29681	2.66757	-12.4375	1.02e-31	3.2e-30	61.0033
RADX	-0.739826	0.630663	-12.4371	1.02e-31	3.21e-30	60.9997
COLEC12	-1.74437	2.67074	-12.4351	1.04e-31	3.27e-30	60.9799
EFEMP1	-1.8276	4.71875	-12.431	1.09e-31	3.4e-30	60.94
OSBPL11	-0.74141	2.87676	-12.4309	1.09e-31	3.4e-30	60.9389
TLR4	-1.3944	2.22286	-12.4308	1.09e-31	3.4e-30	60.9371
CYP27A1	-1.81594	4.37279	-12.4292	1.11e-31	3.45e-30	60.9218
NDC80	1.46205	1.75963	12.4238	1.17e-31	3.63e-30	60.8688
TRGJP2	-1.53164	0.853138	-12.3945	1.56e-31	4.84e-30	60.5804
HSH2D	1.15582	2.74078	12.3924	1.59e-31	4.93e-30	60.5593
SUSD2	-3.17725	4.19614	-12.3898	1.64e-31	5.05e-30	60.5345
SELENOP	-1.81109	4.04177	-12.3894	1.64e-31	5.07e-30	60.53
CDK1	1.68997	2.84563	12.3802	1.8e-31	5.54e-30	60.4401
PAPSS2	-1.56492	4.35258	-12.3771	1.85e-31	5.7e-30	60.4096
RFWD3	0.824721	2.78684	12.3738	1.92e-31	5.89e-30	60.3768
LAD1	1.75385	5.15118	12.3709	1.97e-31	6.05e-30	60.3484
MIR3677	-1.5957	1.29021	-12.3689	2.01e-31	6.16e-30	60.3286
GSTA3	-0.878821	0.354245	-12.367	2.05e-31	6.27e-30	60.3103
RBMS3	-1.15999	1.43838	-12.3659	2.07e-31	6.33e-30	60.2994
NPR3	-1.31951	1.57325	-12.3611	2.17e-31	6.63e-30	60.2522
CD33	-0.818298	1.02156	-12.3608	2.18e-31	6.64e-30	60.2496
SLC52A2	1.3104	4.62688	12.359	2.22e-31	6.75e-30	60.2316
PKMYT1	1.25861	1.48282	12.3563	2.28e-31	6.93e-30	60.2048
BPHL	0.88443	2.05693	12.3561	2.28e-31	6.93e-30	60.2029
TIMP1	1.56925	7.93292	12.3523	2.37e-31	7.19e-30	60.1656
PKP3	1.37945	4.23755	12.3441	2.57e-31	7.79e-30	60.085
MYO7A	0.92096	1.32697	12.3324	2.88e-31	8.72e-30	59.971
XPO5	0.889089	2.94058	12.3324	2.89e-31	8.72e-30	59.9703
MCM2	1.53304	3.24402	12.3249	3.11e-31	9.36e-30	59.8974
LMO7	-1.38788	4.10704	-12.3223	3.19e-31	9.6e-30	59.8713
FANCD2	0.821785	1.4416	12.321	3.23e-31	9.7e-30	59.8593
APBB1	-1.1982	2.33652	-12.3113	3.55e-31	1.06e-29	59.7641
BAIAP2L1	1.1205	4.15283	12.3083	3.66e-31	1.1e-29	59.7344
KRT80	1.87886	3.39991	12.3016	3.91e-31	1.17e-29	59.6692
PARP1	0.943161	4.68845	12.2897	4.4e-31	1.31e-29	59.5519
ENO1	1.19925	8.68647	12.2824	4.73e-31	1.41e-29	59.4811
SEC22C	-0.529746	2.61958	-12.2795	4.86e-31	1.45e-29	59.4524
MCM6	1.25109	3.61428	12.2699	5.35e-31	1.59e-29	59.3584
HMGN2P15	-1.21736	1.03398	-12.2692	5.38e-31	1.6e-29	59.3522
ABCG1	-1.29344	2.92764	-12.2639	5.67e-31	1.68e-29	59.3006
PLLP	-1.41807	2.1049	-12.262	5.78e-31	1.71e-29	59.2814
HK3	-1.65951	2.38234	-12.262	5.78e-31	1.71e-29	59.2813
FCGR3B	-1.19496	0.857438	-12.2559	6.14e-31	1.81e-29	59.2218
TMEM79	0.909401	2.0569	12.2509	6.44e-31	1.9e-29	59.1731
FILIP1	-1.27995	1.38184	-12.2463	6.75e-31	1.99e-29	59.1278
MGME1	0.829615	3.23426	12.2412	7.09e-31	2.08e-29	59.0789
NEDD9	-1.66019	3.79687	-12.2376	7.34e-31	2.16e-29	59.0437
MIR4653	1.53772	1.75363	12.237	7.39e-31	2.17e-29	59.0375
PTGIR	-0.824373	1.30494	-12.2369	7.39e-31	2.17e-29	59.0366
SNAP47	0.591533	2.65976	12.2338	7.62e-31	2.23e-29	59.0065
DPH2	0.82843	3.28086	12.2326	7.71e-31	2.25e-29	58.9946
HEATR1	0.891593	2.62337	12.2292	7.98e-31	2.33e-29	58.961
FAM111B	1.36234	1.7491	12.2265	8.2e-31	2.39e-29	58.9345
NFS1	0.605318	2.32426	12.2258	8.25e-31	2.4e-29	58.9283
CCAR1	0.687626	3.65155	12.2222	8.55e-31	2.49e-29	58.8927
GJA5	-1.50745	3.11149	-12.2212	8.63e-31	2.51e-29	58.8833
DNAAF5	0.837979	2.83229	12.2203	8.71e-31	2.53e-29	58.8745
RIPOR1	-1.1173	3.20316	-12.2113	9.51e-31	2.76e-29	58.7868
TMED3	0.980836	2.89285	12.1865	1.21e-30	3.51e-29	58.5455
ECE2	0.966378	1.39066	12.1821	1.27e-30	3.66e-29	58.5021
ABCA3	-2.5873	4.59844	-12.1816	1.27e-30	3.68e-29	58.4973
HMBS	0.978494	2.82769	12.1764	1.34e-30	3.86e-29	58.4471
HLX	-0.846104	1.38782	-12.1724	1.39e-30	4.01e-29	58.4083
ANKS1A	-0.890559	3.27641	-12.1701	1.42e-30	4.1e-29	58.3857
CNP	0.760028	3.90655	12.1638	1.52e-30	4.36e-29	58.324
NOSTRIN	-1.23638	1.77039	-12.163	1.53e-30	4.38e-29	58.3164
NLE1	0.709525	2.12963	12.1409	1.9e-30	5.44e-29	58.1018
C1orf115	-1.58644	2.8677	-12.1405	1.9e-30	5.45e-29	58.0982
GJA4	-1.22803	2.56615	-12.1364	1.98e-30	5.67e-29	58.0578
CD68	-0.915535	1.11932	-12.1145	2.46e-30	7.01e-29	57.8452
F10	-1.11094	1.21753	-12.1102	2.56e-30	7.3e-29	57.8036
UBL3	-1.03347	4.17801	-12.1081	2.62e-30	7.45e-29	57.7831
CLK2	0.968695	3.73499	12.1011	2.8e-30	7.97e-29	57.7152
COA4	0.877113	4.36392	12.0976	2.9e-30	8.23e-29	57.6813
RRAS	-1.37403	5.34388	-12.0887	3.16e-30	8.97e-29	57.5954
SUV39H2	0.856634	1.87491	12.0849	3.28e-30	9.29e-29	57.5588
RARS1	0.659386	4.24747	12.0826	3.35e-30	9.49e-29	57.5367
PRG4	-1.8491	1.19196	-12.0772	3.53e-30	9.99e-29	57.4843
DECR2	1.02592	2.53897	12.0769	3.55e-30	1e-28	57.4811
GPRIN2	-1.71171	2.28176	-12.0711	3.75e-30	1.06e-28	57.4253
GPRIN1	1.21502	1.54245	12.0709	3.76e-30	1.06e-28	57.423
CCT5	1.16505	5.16643	12.0706	3.77e-30	1.06e-28	57.4202
EGR2	-1.4281	2.23277	-12.0691	3.83e-30	1.08e-28	57.4056
ARRB1	-1.21066	3.40935	-12.0663	3.93e-30	1.1e-28	57.3786
TNFSF12	-1.14613	3.8792	-12.0593	4.21e-30	1.18e-28	57.3109
FAM167B	-1.13478	2.46149	-12.0531	4.47e-30	1.25e-28	57.2509
PPIL1	1.01009	4.29732	12.0511	4.56e-30	1.28e-28	57.2316
SHCBP1	1.14151	1.59899	12.0467	4.76e-30	1.33e-28	57.1889
PTPRO	-0.828028	0.974943	-12.0466	4.77e-30	1.33e-28	57.1876
ST14	1.39783	5.90336	12.0422	4.97e-30	1.38e-28	57.145
ACACB	-0.735982	1.03508	-12.0346	5.35e-30	1.49e-28	57.0724
LAMC3	-1.31278	1.6509	-12.031	5.54e-30	1.54e-28	57.0376
CENPA	1.52156	1.6872	12.0291	5.65e-30	1.57e-28	57.019
INKA1	-0.915972	1.39208	-12.0253	5.86e-30	1.62e-28	56.9821
PTGES	2.1062	3.80134	12.0231	5.99e-30	1.66e-28	56.9609
TACC3	1.27884	2.87822	12.0212	6.1e-30	1.69e-28	56.9427
SEC61A1	0.737137	6.58565	12.016	6.42e-30	1.77e-28	56.8926
AIMP2	0.947036	3.56464	12.0118	6.69e-30	1.84e-28	56.8517
BCL9	1.09695	3.02624	12.0097	6.82e-30	1.88e-28	56.8312
KIF18B	1.45911	1.56593	12.0006	7.45e-30	2.05e-28	56.7441
NIPSNAP1	1.0231	4.60748	11.9939	7.96e-30	2.18e-28	56.6789
ST6GALNAC2	-1.26962	1.57023	-11.9857	8.62e-30	2.36e-28	56.5999
SLC16A11	-1.19031	1.09756	-11.9806	9.05e-30	2.48e-28	56.551
HDHD3	1.05785	3.75603	11.969	1.01e-29	2.77e-28	56.439
SCN1A	-0.719149	0.446734	-11.9672	1.03e-29	2.81e-28	56.4218
NES	-1.54075	3.20112	-11.9618	1.09e-29	2.96e-28	56.3694
ZBTB4	-0.925968	4.27668	-11.9579	1.13e-29	3.07e-28	56.3323
RPL7AP64	-0.644274	0.63044	-11.9548	1.16e-29	3.16e-28	56.3025
ADRA1D	-0.500705	0.257008	-11.9507	1.21e-29	3.29e-28	56.2632
ZEB1	-1.04199	1.92561	-11.95	1.22e-29	3.31e-28	56.2561
GPR17	-0.602207	0.336716	-11.9363	1.39e-29	3.77e-28	56.1241
CDCA3	1.17142	1.33668	11.9292	1.49e-29	4.03e-28	56.0561
P2RY14	-0.930015	1.25489	-11.918	1.66e-29	4.49e-28	55.9484
FIGNL1	1.03386	2.02819	11.9105	1.79e-29	4.82e-28	55.8766
FAM86C1P	0.620039	1.68638	11.9092	1.81e-29	4.88e-28	55.8645
FANCG	0.927318	2.4325	11.9084	1.82e-29	4.91e-28	55.8565
RAD54L	1.18536	1.32219	11.9072	1.84e-29	4.96e-28	55.8451
METTL23	0.59783	3.69292	11.9062	1.86e-29	5.01e-28	55.835
BUD23	0.762438	3.64759	11.9006	1.97e-29	5.28e-28	55.7818
PDZD11	0.904818	4.76001	11.8975	2.03e-29	5.43e-28	55.752
OSTC	0.891613	5.84076	11.8901	2.17e-29	5.83e-28	55.6812
C11orf24	0.922609	3.87099	11.89	2.18e-29	5.83e-28	55.6802
MMP19	-1.45192	2.22564	-11.889	2.2e-29	5.88e-28	55.67
ESRP1	1.0692	4.51398	11.8736	2.55e-29	6.81e-28	55.5224
PIAS3	0.967106	3.62711	11.8703	2.64e-29	7.02e-28	55.4907
MRAS	-0.872299	2.17394	-11.8674	2.71e-29	7.21e-28	55.4633
EPHA10	1.06438	1.1152	11.8555	3.04e-29	8.08e-28	55.3493
SLC44A3-AS1	0.75426	1.25473	11.8443	3.38e-29	8.99e-28	55.2423
NABP2	0.888508	3.95183	11.8424	3.45e-29	9.14e-28	55.224
SKIV2L	0.770749	3.63329	11.8379	3.6e-29	9.54e-28	55.1805
ELF3-AS1	0.961978	1.62076	11.8355	3.69e-29	9.75e-28	55.1579
ZNF239	0.946947	1.65744	11.8274	3.99e-29	1.05e-27	55.0801
GPI	1.05869	5.1763	11.8267	4.01e-29	1.06e-27	55.0736
LEFTY2	-0.804487	0.51671	-11.8225	4.18e-29	1.1e-27	55.0338
ZNF385B	-1.9109	1.54489	-11.8208	4.24e-29	1.12e-27	55.0179
CRIM1	-1.29505	3.67148	-11.8145	4.51e-29	1.19e-27	54.9569
STOM	-1.24282	6.4018	-11.8124	4.6e-29	1.21e-27	54.9375
MYRF	-1.81043	1.91358	-11.8102	4.7e-29	1.23e-27	54.9166
GFUS	1.24113	4.75968	11.81	4.71e-29	1.23e-27	54.9147
SEMA4B	1.42921	4.5519	11.8097	4.73e-29	1.24e-27	54.9109
PRKCH	-0.819244	2.38747	-11.805	4.94e-29	1.29e-27	54.8667
FPR1	-1.59052	2.55498	-11.7985	5.26e-29	1.37e-27	54.8043
CEACAM21	-1.05158	1.30406	-11.7932	5.54e-29	1.44e-27	54.7536
ZNF217	1.15907	3.78494	11.7816	6.19e-29	1.61e-27	54.6434
DEPDC1B	1.23514	1.32716	11.7816	6.19e-29	1.61e-27	54.6433
TFG	0.783065	4.59229	11.7811	6.22e-29	1.61e-27	54.6382
POC1A	1.06508	2.1993	11.7804	6.27e-29	1.62e-27	54.6313
ATP5PBP5	-0.647757	0.637969	-11.7787	6.36e-29	1.65e-27	54.6159
DNA2	0.981216	1.34815	11.7773	6.46e-29	1.67e-27	54.6019
KHDRBS2	-1.25809	0.891336	-11.7672	7.11e-29	1.84e-27	54.5058
MSI2	0.895391	2.17642	11.766	7.19e-29	1.85e-27	54.4947
MAD2L1	1.31949	1.83199	11.7645	7.3e-29	1.88e-27	54.48
GTF3C2	0.614573	3.64804	11.7616	7.5e-29	1.93e-27	54.4524
CKAP2L	1.19465	1.36248	11.7592	7.68e-29	1.97e-27	54.4296
MFSD2A	-1.75465	3.40597	-11.7581	7.76e-29	1.99e-27	54.4187
DNAJB11	0.787548	3.84205	11.7561	7.91e-29	2.03e-27	54.4005
PDLIM1	-0.992852	6.03866	-11.7471	8.63e-29	2.21e-27	54.3142
POLE2	1.07287	1.46409	11.7456	8.75e-29	2.24e-27	54.3007
REEP1	-0.96555	0.707138	-11.7334	9.83e-29	2.51e-27	54.1845
HPCAL1	-1.02839	3.79499	-11.7272	1.04e-28	2.67e-27	54.1251
RAD51	1.0528	1.49556	11.7125	1.2e-28	3.07e-27	53.9855
EARS2	0.680086	2.66981	11.712	1.21e-28	3.08e-27	53.981
APOLD1	-1.26029	1.96064	-11.7109	1.22e-28	3.1e-27	53.9706
BUB3	0.671056	3.43416	11.7049	1.29e-28	3.29e-27	53.9135
ZEB2	-1.05806	1.68974	-11.7034	1.31e-28	3.33e-27	53.8991
FLT4	-0.974761	1.70601	-11.6942	1.43e-28	3.63e-27	53.8112
NCAPG2	1.16784	2.21953	11.6842	1.58e-28	3.99e-27	53.7167
ORC1	1.18576	1.47436	11.683	1.59e-28	4.04e-27	53.7051
PBK	1.6336	1.94117	11.6707	1.79e-28	4.53e-27	53.5888
MTX1	0.760821	2.80766	11.6687	1.83e-28	4.62e-27	53.5692
HOXA4	-0.836701	0.666007	-11.6641	1.91e-28	4.82e-27	53.5263
C11orf96	-1.69665	3.53921	-11.6635	1.92e-28	4.84e-27	53.5199
LIFR	-1.50707	2.68501	-11.6577	2.03e-28	5.11e-27	53.4651
GMNN	1.0834	2.88948	11.6561	2.06e-28	5.19e-27	53.4501
IL20RA	-1.31314	1.45503	-11.6533	2.12e-28	5.32e-27	53.4238
HYLS1	0.768143	1.60528	11.6502	2.18e-28	5.47e-27	53.3941
STYK1	1.25096	1.68135	11.6471	2.25e-28	5.63e-27	53.3654
SFTPD	-3.61254	6.15277	-11.6378	2.45e-28	6.14e-27	53.2774
SPI1	-1.61422	4.25628	-11.6374	2.46e-28	6.17e-27	53.2729
TUBB3	1.25498	1.22401	11.6306	2.63e-28	6.57e-27	53.2093
FRMD4B	-0.8586	2.1026	-11.6304	2.64e-28	6.58e-27	53.2065
RFLNB	-1.05546	2.57959	-11.6174	2.98e-28	7.43e-27	53.0845
WRAP73	0.586006	2.06065	11.6072	3.29e-28	8.18e-27	52.9873
UBE2O	0.76775	3.03119	11.6061	3.32e-28	8.26e-27	52.9768
CLDN12	1.02622	3.43694	11.6058	3.33e-28	8.27e-27	52.9742
BTK	-1.13693	2.02111	-11.6038	3.39e-28	8.42e-27	52.9555
ACP6	0.790417	1.63761	11.6028	3.43e-28	8.49e-27	52.9457
CPOX	0.788392	2.90447	11.5926	3.78e-28	9.35e-27	52.8495
PTPN1	-0.858371	4.60879	-11.5898	3.88e-28	9.58e-27	52.8233
SFTA1P	-2.79405	3.831	-11.5838	4.11e-28	1.01e-26	52.7664
S100A12	-1.35835	0.945879	-11.5796	4.27e-28	1.05e-26	52.7268
PPM1D	-0.602402	2.17248	-11.5762	4.41e-28	1.09e-26	52.6949
ABLIM3	-1.24624	1.74467	-11.5741	4.5e-28	1.11e-26	52.6755
MAOB	-1.60951	2.74702	-11.5681	4.77e-28	1.17e-26	52.6185
NATD1	-0.946365	2.10318	-11.5645	4.93e-28	1.21e-26	52.5849
ADCK5	1.14132	2.37782	11.5614	5.08e-28	1.24e-26	52.5556
TRIM58	-0.58954	0.205413	-11.5601	5.14e-28	1.26e-26	52.5432
KCTD10	-0.536293	3.13947	-11.5562	5.34e-28	1.3e-26	52.5064
SMAD7	-0.933124	3.20532	-11.5557	5.36e-28	1.31e-26	52.5018
WDR74	0.602877	2.84113	11.5398	6.24e-28	1.52e-26	52.3522
KIF23	1.25145	1.68539	11.531	6.78e-28	1.65e-26	52.2688
MRPL19	0.655193	3.25279	11.5304	6.82e-28	1.66e-26	52.2637
PYCR3	1.08405	2.83888	11.5279	6.98e-28	1.7e-26	52.2402
TNFSF13	-1.1447	3.35851	-11.5273	7.02e-28	1.71e-26	52.2346
PLEKHO2	-1.05733	3.81559	-11.5255	7.14e-28	1.73e-26	52.2173
YARS1	0.643657	3.92032	11.5226	7.34e-28	1.78e-26	52.1901
SLC12A4	-0.861943	2.84189	-11.5208	7.47e-28	1.8e-26	52.1736
H1-0	1.13001	6.91111	11.5078	8.45e-28	2.04e-26	52.0511
SLCO2A1	-1.7761	3.56379	-11.5071	8.51e-28	2.05e-26	52.044
PPARG	-1.51318	2.27785	-11.5036	8.79e-28	2.12e-26	52.0119
EIPR1	0.640947	2.54767	11.4939	9.64e-28	2.32e-26	51.9204
VPS72	0.854635	3.70354	11.4897	1e-27	2.41e-26	51.8806
ASPM	1.25342	1.331	11.4883	1.02e-27	2.44e-26	51.8674
CYGB	-1.05116	2.63094	-11.4878	1.02e-27	2.45e-26	51.8627
UTRN	-1.24788	3.14806	-11.4876	1.02e-27	2.45e-26	51.8613
NXF3	-0.853935	0.394757	-11.4768	1.13e-27	2.71e-26	51.76
ADGRE5	-1.27545	4.51138	-11.4766	1.14e-27	2.72e-26	51.7577
CST5	-0.970778	0.59789	-11.4762	1.14e-27	2.72e-26	51.7538
MRPL30	0.639456	3.43394	11.4755	1.15e-27	2.74e-26	51.7476
GORAB	0.726658	2.39304	11.471	1.2e-27	2.85e-26	51.7057
ABHD11	1.25602	4.26352	11.4692	1.22e-27	2.9e-26	51.6884
ZC3HAV1L	0.999791	1.88293	11.4688	1.22e-27	2.91e-26	51.6845
EPB41L4A-DT	-0.501519	0.688499	-11.4589	1.34e-27	3.19e-26	51.5918
ZBTB16	-1.3177	0.856401	-11.4576	1.36e-27	3.22e-26	51.5801
TMEM220	-0.905435	1.30163	-11.4473	1.5e-27	3.54e-26	51.4838
TTYH3	1.31395	4.45518	11.44	1.6e-27	3.8e-26	51.4151
TMTC4	0.892999	2.366	11.439	1.62e-27	3.83e-26	51.4058
PRXL2C	-0.735155	2.70382	-11.438	1.64e-27	3.86e-26	51.3958
ERCC6L	0.861143	0.923554	11.4369	1.65e-27	3.9e-26	51.386
DUSP12	0.657216	3.37277	11.4353	1.68e-27	3.95e-26	51.3709
NTNG1	-0.678789	0.344624	-11.4287	1.78e-27	4.2e-26	51.3097
DHTKD1	0.902016	3.2455	11.4253	1.84e-27	4.33e-26	51.277
INPP5A	-0.688979	2.89947	-11.4212	1.92e-27	4.5e-26	51.2391
TUBB6	-1.34118	3.62308	-11.4143	2.04e-27	4.79e-26	51.1746
PF4	-0.966475	0.544959	-11.414	2.05e-27	4.8e-26	51.1719
FAM220A	0.811889	3.39628	11.4114	2.1e-27	4.92e-26	51.1478
FHL2	1.6681	2.96256	11.3964	2.42e-27	5.64e-26	51.0069
PHOSPHO1	-0.535016	0.459859	-11.3955	2.44e-27	5.69e-26	50.9985
DAP	0.967337	6.12693	11.3953	2.44e-27	5.69e-26	50.9973
R3HDM1	0.683409	2.30587	11.3932	2.49e-27	5.8e-26	50.9773
SPDL1	0.795788	1.71479	11.3916	2.53e-27	5.88e-26	50.9625
RAP1A	-0.678173	3.9781	-11.3871	2.64e-27	6.12e-26	50.9208
EIF4E3	-0.82137	1.92289	-11.3866	2.66e-27	6.15e-26	50.9155
SPC25	1.15488	1.60411	11.3812	2.79e-27	6.46e-26	50.8656
FBP1	-1.60978	5.83891	-11.3722	3.04e-27	7.03e-26	50.7815
SLC15A3	-1.27334	3.07009	-11.3708	3.08e-27	7.12e-26	50.768
COPA	0.728317	5.76608	11.3623	3.34e-27	7.7e-26	50.689
BRI3BP	0.905576	2.41053	11.3615	3.36e-27	7.75e-26	50.6815
RASAL1	1.2993	1.34597	11.3613	3.37e-27	7.75e-26	50.6803
YIPF1	0.620656	4.31685	11.3504	3.73e-27	8.58e-26	50.5782
BNIP2	-0.716762	3.12987	-11.3488	3.79e-27	8.7e-26	50.5638
MRPL20-DT	0.799913	1.28206	11.3458	3.9e-27	8.94e-26	50.5351
SGO1	0.907685	0.98522	11.3359	4.28e-27	9.8e-26	50.4429
TTK	1.25681	1.42613	11.3352	4.3e-27	9.85e-26	50.4367
CSTF3	0.592825	2.89555	11.3325	4.41e-27	1.01e-25	50.412
WDR77	0.670012	3.41229	11.3289	4.56e-27	1.04e-25	50.3785
MARS2	0.685514	2.04314	11.3239	4.79e-27	1.09e-25	50.3315
PFDN6	0.928027	3.62962	11.3175	5.08e-27	1.16e-25	50.2724
SENCR	-0.588076	0.607502	-11.3145	5.23e-27	1.19e-25	50.2438
RTKN	0.823936	3.06193	11.312	5.35e-27	1.22e-25	50.2209
TLL1	-0.565237	0.506545	-11.3102	5.44e-27	1.24e-25	50.2038
P2RY6	1.57107	2.04129	11.3042	5.76e-27	1.31e-25	50.1484
CCDC137	0.920186	3.51186	11.2903	6.56e-27	1.49e-25	50.0191
CA2	-2.0444	3.11071	-11.2885	6.67e-27	1.51e-25	50.0029
BORCS7	-0.786716	3.27888	-11.2855	6.85e-27	1.55e-25	49.9752
SCGB1A1	-5.16763	5.08249	-11.2849	6.9e-27	1.56e-25	49.9691
FTSJ1	0.72056	3.95453	11.2802	7.21e-27	1.63e-25	49.9256
ARHGEF3	-0.706669	2.82856	-11.2781	7.35e-27	1.66e-25	49.9058
CCT6A	1.00132	5.67829	11.2775	7.39e-27	1.67e-25	49.9005
HGH1	1.01383	3.58498	11.2765	7.46e-27	1.68e-25	49.8911
GGA2	-0.75	3.97855	-11.2762	7.48e-27	1.68e-25	49.8881
FKBP3	0.923252	4.37482	11.2739	7.65e-27	1.72e-25	49.8669
PSMD14	0.782892	3.3493	11.2716	7.81e-27	1.75e-25	49.8462
NFIX	-1.57398	3.6068	-11.2646	8.34e-27	1.87e-25	49.7806
ZNF138	0.845167	2.10207	11.2645	8.35e-27	1.87e-25	49.7798
NUP155	1.00899	2.66167	11.2586	8.82e-27	1.97e-25	49.7253
ADAMTS15	-0.896571	0.892006	-11.2562	9.02e-27	2.02e-25	49.7031
CP	2.72954	4.60728	11.2559	9.05e-27	2.02e-25	49.7
KAT2B	-0.941873	2.37049	-11.2533	9.27e-27	2.07e-25	49.6762
RBBP8NL	0.945504	1.35035	11.2526	9.33e-27	2.08e-25	49.6694
KRTCAP2	0.893572	2.97561	11.2524	9.34e-27	2.08e-25	49.6681
CDCA4	1.12194	2.91735	11.2502	9.54e-27	2.12e-25	49.6472
DARS1	0.646737	4.59991	11.2471	9.82e-27	2.18e-25	49.6192
FBXL19	0.962041	2.6757	11.2436	1.01e-26	2.25e-25	49.5862
PRMT3	0.667153	2.00521	11.2424	1.03e-26	2.28e-25	49.5749
AIFM1	0.746489	3.88163	11.2308	1.14e-26	2.53e-25	49.4683
MITF	-0.878852	1.64422	-11.2307	1.14e-26	2.53e-25	49.4668
DPY30	0.778763	4.07238	11.2296	1.16e-26	2.56e-25	49.4566
B3GNTL1	0.592713	1.17807	11.2282	1.17e-26	2.59e-25	49.4436
LIMD1	-0.94928	2.61406	-11.2272	1.18e-26	2.61e-25	49.435
CACYBP	0.82727	4.04042	11.224	1.22e-26	2.69e-25	49.4054
NRG1	-0.604822	0.424752	-11.2148	1.33e-26	2.93e-25	49.3199
GRTP1	1.03563	2.31163	11.2118	1.36e-26	3e-25	49.2923
KAZN	-0.689043	0.847092	-11.2106	1.38e-26	3.04e-25	49.2811
CANT1	0.897915	4.66088	11.2081	1.41e-26	3.1e-25	49.2584
PUSL1	0.92733	2.656	11.2076	1.42e-26	3.12e-25	49.2534
SELENOI	0.999326	2.78559	11.2056	1.45e-26	3.17e-25	49.2348
CREB3L4	1.10485	3.09985	11.204	1.47e-26	3.22e-25	49.2201
METTL18	0.650812	2.68808	11.1978	1.56e-26	3.4e-25	49.1627
CEP85	0.803368	2.25965	11.1969	1.57e-26	3.43e-25	49.1548
FCN1	-1.38783	1.71618	-11.1953	1.59e-26	3.48e-25	49.1394
SERPINH1	1.09501	5.67369	11.195	1.6e-26	3.48e-25	49.137
SNX2	-0.647802	4.1043	-11.1947	1.6e-26	3.49e-25	49.1343
YWHAZ	0.856114	6.72661	11.1915	1.65e-26	3.59e-25	49.1046
CCNE1	1.44329	1.73386	11.1846	1.76e-26	3.82e-25	49.0409
TBL2	0.6876	3.65081	11.1845	1.76e-26	3.82e-25	49.0405
CTDSPL	-0.936467	3.39007	-11.1825	1.79e-26	3.9e-25	49.0213
SSR4	1.26853	5.83284	11.1745	1.93e-26	4.18e-25	48.9481
ATAD3A	1.00463	3.10859	11.1744	1.93e-26	4.18e-25	48.9474
TRIP13	1.59634	2.3833	11.1676	2.06e-26	4.45e-25	48.8845
COPB2	0.679823	4.61077	11.1654	2.1e-26	4.55e-25	48.8636
NDNF	-2.27085	3.97587	-11.165	2.11e-26	4.56e-25	48.86
ADAM8	1.62671	3.46802	11.1636	2.14e-26	4.61e-25	48.8472
GMDS	1.09284	2.81192	11.1607	2.2e-26	4.73e-25	48.8209
BLOC1S4	0.785103	3.47165	11.1606	2.2e-26	4.73e-25	48.8202
H2AX	1.19335	4.55507	11.1543	2.33e-26	5.01e-25	48.7616
DNAJC9	0.685423	2.33026	11.1515	2.39e-26	5.14e-25	48.7363
MRPL15	1.06917	5.25816	11.1508	2.41e-26	5.17e-25	48.7295
ADGRL4	-1.01011	2.53642	-11.1495	2.44e-26	5.23e-25	48.7174
CPAMD8	-1.58818	1.75037	-11.1393	2.68e-26	5.74e-25	48.6234
PDIA6	1.0124	6.01261	11.1389	2.69e-26	5.76e-25	48.6198
PPP4R4	-0.631282	0.445265	-11.1382	2.71e-26	5.79e-25	48.6135
ICA1	0.996188	3.30229	11.1355	2.78e-26	5.93e-25	48.5885
AKAP7	-0.65838	1.20481	-11.135	2.79e-26	5.96e-25	48.5837
SPRING1	-0.972884	3.605	-11.1277	2.98e-26	6.37e-25	48.5169
DDX55	0.695879	2.2709	11.1265	3.02e-26	6.43e-25	48.5063
BLM	0.802528	1.10813	11.1232	3.11e-26	6.63e-25	48.4756
BCL2L2	-0.787081	3.49826	-11.1115	3.47e-26	7.38e-25	48.368
FUT8	1.14884	3.1899	11.1082	3.58e-26	7.6e-25	48.3377
TSPAN6	1.04164	3.81474	11.1077	3.59e-26	7.63e-25	48.333
ASNS	1.2169	3.01142	11.1033	3.74e-26	7.94e-25	48.2926
ACTL6A	0.875033	3.9407	11.1023	3.78e-26	8e-25	48.2838
VIM	-1.28516	7.14598	-11.1012	3.81e-26	8.08e-25	48.2736
TPI1	1.07913	7.46628	11.0998	3.86e-26	8.18e-25	48.2605
DEPDC1	1.18927	1.24223	11.094	4.08e-26	8.63e-25	48.2069
POLR3E	0.588556	2.41728	11.0851	4.43e-26	9.36e-25	48.1252
LRRC18	-0.85107	0.451923	-11.0844	4.46e-26	9.41e-25	48.1194
F2RL3	-1.07466	1.39353	-11.0765	4.8e-26	1.01e-24	48.0465
MEST	1.18509	3.77813	11.0761	4.81e-26	1.01e-24	48.0429
ADAMTS9-AS1	-0.549118	0.233799	-11.0736	4.93e-26	1.04e-24	48.0198
HSP90B1	0.93458	7.6927	11.0679	5.19e-26	1.09e-24	47.9676
PDK1	0.913675	1.55113	11.0668	5.24e-26	1.1e-24	47.9582
MTFR1	1.00892	3.05341	11.0663	5.27e-26	1.11e-24	47.9532
CCDC50	-0.859167	2.79349	-11.0639	5.39e-26	1.13e-24	47.9314
CDCA2	1.00629	1.15417	11.0546	5.87e-26	1.23e-24	47.8457
DDOST	0.771131	6.69763	11.0524	5.99e-26	1.25e-24	47.826
MAFF	-1.01635	2.72821	-11.0514	6.05e-26	1.26e-24	47.8172
MED8	0.595165	4.12524	11.0426	6.56e-26	1.37e-24	47.7362
ZDHHC9	1.2081	5.03707	11.0363	6.95e-26	1.45e-24	47.6785
DCUN1D5	0.817792	3.84033	11.0234	7.83e-26	1.63e-24	47.5608
SEC24D	0.804757	3.31681	11.0092	8.93e-26	1.86e-24	47.4307
DUS4L	0.632003	1.42842	11.0052	9.26e-26	1.93e-24	47.3942
PSMB4	0.905601	6.67729	11.0047	9.3e-26	1.94e-24	47.3898
COA6	1.05192	4.14088	11	9.71e-26	2.02e-24	47.347
CHEK2	0.945314	2.00376	10.9996	9.75e-26	2.02e-24	47.3435
XYLB	0.62818	1.01014	10.9958	1.01e-25	2.1e-24	47.3087
MTCH2	0.650099	4.77249	10.9921	1.05e-25	2.17e-24	47.2746
IMP4	0.636504	3.86589	10.99	1.06e-25	2.21e-24	47.2561
BMX	-0.854927	0.532956	-10.9887	1.08e-25	2.23e-24	47.2442
TSPYL1	-0.741353	4.48823	-10.9832	1.13e-25	2.35e-24	47.1934
FRMD5	0.935736	0.975529	10.9799	1.17e-25	2.41e-24	47.1639
MZT2A	0.929658	2.71015	10.9773	1.2e-25	2.47e-24	47.1402
FAM86JP	0.648372	1.18201	10.9762	1.21e-25	2.49e-24	47.1302
SEMA3B	-1.79808	2.59651	-10.9747	1.23e-25	2.53e-24	47.1164
TPSAB1	-1.90166	3.13221	-10.974	1.23e-25	2.54e-24	47.1095
STEAP1	1.97543	3.26593	10.9575	1.44e-25	2.95e-24	46.9599
NELFCD	0.756184	3.80977	10.9425	1.65e-25	3.39e-24	46.8235
ZWILCH	0.755886	2.01022	10.9341	1.78e-25	3.65e-24	46.7466
MRPL24	1.0118	5.05377	10.9332	1.79e-25	3.68e-24	46.7387
OTX1	0.911716	0.982968	10.9282	1.88e-25	3.85e-24	46.6934
CENPH	0.946867	2.08957	10.9249	1.94e-25	3.97e-24	46.6626
RNF34	0.580806	2.89727	10.9181	2.06e-25	4.21e-24	46.6012
LPGAT1	0.966856	3.59282	10.9135	2.15e-25	4.39e-24	46.5599
SH3BGRL	-0.898845	5.56945	-10.9134	2.15e-25	4.39e-24	46.559
DUBR	-0.605839	0.844303	-10.9126	2.17e-25	4.42e-24	46.5513
CTTN	0.841955	5.39465	10.9115	2.19e-25	4.46e-24	46.5418
MROH6	1.66534	2.94922	10.9108	2.2e-25	4.49e-24	46.5349
NAA40	0.787049	2.64459	10.9105	2.21e-25	4.49e-24	46.5325
ADD1	-0.559868	4.12583	-10.9048	2.33e-25	4.73e-24	46.4806
MATN3	-1.39727	1.88704	-10.9023	2.38e-25	4.84e-24	46.4575
TMED2	0.829921	6.57983	10.9018	2.39e-25	4.85e-24	46.4535
MED20	0.716499	3.00514	10.8996	2.44e-25	4.95e-24	46.4337
SEM1	0.81484	3.00504	10.8992	2.45e-25	4.96e-24	46.4298
GYG2	1.24555	1.86729	10.8945	2.56e-25	5.18e-24	46.3874
FUT3	1.59827	2.92884	10.8942	2.57e-25	5.19e-24	46.3842
VPS9D1-AS1	1.27694	1.62322	10.8935	2.58e-25	5.21e-24	46.3782
MCOLN1	-0.778379	2.94183	-10.8911	2.64e-25	5.33e-24	46.3563
SURF4	0.608247	6.62954	10.8858	2.77e-25	5.59e-24	46.3084
MAST2	0.837319	3.00927	10.8828	2.85e-25	5.73e-24	46.2812
FOXD2-AS1	0.799833	1.34683	10.8806	2.91e-25	5.84e-24	46.261
PLEKHA8	0.743104	1.53644	10.8749	3.06e-25	6.15e-24	46.2093
IGHG4	3.26368	6.68051	10.874	3.09e-25	6.2e-24	46.2013
CHTF18	1.03301	1.78025	10.8733	3.11e-25	6.23e-24	46.1946
DAB2IP	-0.924176	3.1475	-10.8686	3.24e-25	6.5e-24	46.1522
ZFP69B	0.627625	0.952004	10.8669	3.29e-25	6.59e-24	46.1372
IL5RA	-0.734571	0.428812	-10.8656	3.33e-25	6.66e-24	46.1256
SKA1	1.12238	1.30866	10.8571	3.6e-25	7.19e-24	46.0485
DOCK11	-1.1271	2.26856	-10.8563	3.63e-25	7.24e-24	46.0407
PPP2CB	-0.716138	4.39294	-10.8547	3.68e-25	7.34e-24	46.0263
GSS	0.770729	4.84094	10.8526	3.75e-25	7.48e-24	46.0077
ODR4	0.728223	3.49401	10.8413	4.16e-25	8.29e-24	45.9051
USP12	-0.723252	3.09957	-10.8394	4.23e-25	8.42e-24	45.888
WDR4	0.719614	2.26702	10.8283	4.68e-25	9.3e-24	45.788
ANKZF1	0.803256	2.89723	10.8267	4.75e-25	9.43e-24	45.7736
SORD	0.938415	2.14046	10.8234	4.9e-25	9.71e-24	45.7433
KCTD12	-1.37337	4.33784	-10.8201	5.05e-25	9.99e-24	45.7142
PALD1	-0.994744	2.22931	-10.8074	5.67e-25	1.12e-23	45.5997
ATPSCKMT	0.759152	2.71921	10.8065	5.71e-25	1.13e-23	45.5914
MAPK4	-1.04133	0.512442	-10.7973	6.21e-25	1.23e-23	45.5085
TNS3	-1.02197	3.87013	-10.7953	6.33e-25	1.25e-23	45.4902
MNDA	-1.47201	3.21034	-10.7944	6.38e-25	1.26e-23	45.4817
TPRG1	-0.635986	0.603801	-10.7843	6.99e-25	1.38e-23	45.3912
TRGV7	-0.628627	0.697153	-10.7751	7.6e-25	1.49e-23	45.3082
PCCA-DT	1.18518	2.54002	10.7673	8.16e-25	1.6e-23	45.2381
MRPL58	0.811758	4.39321	10.766	8.26e-25	1.62e-23	45.226
ALDH2	-1.28928	4.5169	-10.7644	8.38e-25	1.64e-23	45.2117
SPDEF	2.24005	3.60042	10.7637	8.43e-25	1.65e-23	45.2053
BRIP1	0.758086	0.882434	10.7568	8.98e-25	1.76e-23	45.1432
NONO	0.6859	6.05214	10.754	9.2e-25	1.8e-23	45.1188
BCL2L15	1.46534	1.67574	10.753	9.29e-25	1.82e-23	45.1091
TSPAN12	-1.27975	3.71336	-10.7526	9.32e-25	1.82e-23	45.106
EOLA2	0.607002	2.86851	10.7523	9.35e-25	1.82e-23	45.1029
TMEM132A	1.43277	2.78164	10.745	9.99e-25	1.95e-23	45.0375
ALDOA	1.13422	7.5668	10.7445	1e-24	1.95e-23	45.0332
ISG20L2	0.620253	3.37661	10.7438	1.01e-24	1.97e-23	45.0265
PKIG	-1.17849	3.91619	-10.7429	1.02e-24	1.98e-23	45.019
KCNJ8	-1.29781	2.51778	-10.7423	1.02e-24	1.99e-23	45.0132
PIGU	0.751116	3.62098	10.7407	1.04e-24	2.02e-23	44.9986
TRIT1	0.754184	3.18563	10.7358	1.09e-24	2.11e-23	44.9548
AQP1	-2.53819	6.1703	-10.7354	1.09e-24	2.11e-23	44.9512
FAM114A1	0.839108	4.11307	10.7258	1.19e-24	2.3e-23	44.8655
MTHFD1L	0.749335	2.83604	10.7242	1.21e-24	2.33e-23	44.8512
PIMREG	1.21286	1.40144	10.7177	1.28e-24	2.47e-23	44.7928
ZNF207	0.54669	3.47254	10.716	1.3e-24	2.51e-23	44.7775
PIAS1	-0.602813	2.21554	-10.7157	1.3e-24	2.51e-23	44.7746
SULF1	1.93634	3.61559	10.7148	1.31e-24	2.53e-23	44.7668
FOXP3	0.965528	1.49958	10.7047	1.44e-24	2.77e-23	44.6763
RMI1	0.729245	2.33726	10.7012	1.49e-24	2.85e-23	44.6442
TMCO1	0.721235	4.51984	10.693	1.6e-24	3.07e-23	44.571
PHKG2	0.690459	2.46978	10.6919	1.62e-24	3.1e-23	44.5613
GTF2IRD1	0.757076	2.55215	10.6857	1.71e-24	3.27e-23	44.5058
TTI1	0.675003	3.1017	10.68	1.8e-24	3.45e-23	44.4544
ETF1	-0.57838	4.77363	-10.6709	1.95e-24	3.74e-23	44.3734
BST1	-0.95478	1.65333	-10.6703	1.96e-24	3.75e-23	44.3679
ARHGEF37	-0.931175	1.38603	-10.6671	2.02e-24	3.86e-23	44.3396
CENPI	0.866509	1.02361	10.6647	2.07e-24	3.94e-23	44.3177
SBF2-AS1	0.608963	1.15305	10.6646	2.07e-24	3.94e-23	44.3167
SLC35A2	0.899575	4.16527	10.6565	2.22e-24	4.24e-23	44.2448
WWTR1	-0.91981	3.52659	-10.6538	2.28e-24	4.34e-23	44.22
SIRPA	-1.21937	3.59143	-10.6476	2.41e-24	4.58e-23	44.1654
ABHD5	-0.655523	2.7983	-10.6426	2.52e-24	4.79e-23	44.1207
MRPS10	0.743314	4.57705	10.6351	2.7e-24	5.12e-23	44.0534
LYSMD1	0.801618	2.44278	10.6324	2.76e-24	5.24e-23	44.0296
MOGS	0.690635	4.71566	10.6282	2.87e-24	5.44e-23	43.9919
CAD	0.948353	3.05599	10.6265	2.91e-24	5.52e-23	43.9769
PCYT1B	-0.502172	0.281467	-10.6212	3.06e-24	5.79e-23	43.9291
ATAT1	0.886546	2.10403	10.6201	3.09e-24	5.84e-23	43.92
LY86	-1.37831	3.0148	-10.6187	3.13e-24	5.91e-23	43.907
FLVCR1	0.874371	2.13669	10.6097	3.39e-24	6.4e-23	43.8267
SDCBP	-0.776317	5.57074	-10.6091	3.41e-24	6.43e-23	43.8218
COL5A2	1.77074	4.3181	10.599	3.73e-24	7.03e-23	43.7316
COIL	0.548632	3.13956	10.5852	4.22e-24	7.95e-23	43.6092
IL1RL2	0.826301	1.061	10.581	4.39e-24	8.26e-23	43.5711
URB1	0.872541	2.49896	10.58	4.43e-24	8.31e-23	43.5628
NKRF	0.505071	2.04054	10.58	4.43e-24	8.31e-23	43.5626
TSEN54	0.756227	3.55922	10.5796	4.44e-24	8.34e-23	43.5591
E2F2	0.829577	1.05349	10.5744	4.66e-24	8.73e-23	43.5125
MYO1B	-0.854512	4.15943	-10.5735	4.69e-24	8.79e-23	43.5052
SF3B6	0.691761	5.6748	10.5716	4.78e-24	8.94e-23	43.4878
ZMYND15	-0.827061	1.54805	-10.5691	4.88e-24	9.13e-23	43.4659
NTMT1	0.72344	2.73714	10.566	5.02e-24	9.39e-23	43.4378
SLBP	0.716015	4.75418	10.5547	5.56e-24	1.04e-22	43.3376
YDJC	1.06352	3.56549	10.5505	5.77e-24	1.08e-22	43.3008
PTGDS	-2.01309	4.45122	-10.5443	6.1e-24	1.14e-22	43.2454
SNHG3	1.18926	2.83511	10.5432	6.16e-24	1.15e-22	43.2357
RASSF8	-1.15897	2.03152	-10.541	6.28e-24	1.17e-22	43.2165
LILRA6	-0.774771	0.984915	-10.5385	6.43e-24	1.19e-22	43.194
TMEM186	0.57828	2.65423	10.5352	6.62e-24	1.23e-22	43.1646
NOP16	0.778547	2.73201	10.5346	6.66e-24	1.23e-22	43.1591
RAD51AP1	1.19891	1.9749	10.5336	6.71e-24	1.24e-22	43.1506
STYXL1	0.828745	4.1756	10.5275	7.09e-24	1.31e-22	43.0965
RDX	-0.907057	4.02639	-10.5234	7.35e-24	1.36e-22	43.0607
USP39	0.56312	4.06699	10.5216	7.47e-24	1.38e-22	43.0447
PTGFRN	1.05659	3.77339	10.5096	8.32e-24	1.54e-22	42.938
THNSL1	0.694002	1.87736	10.5088	8.38e-24	1.55e-22	42.9306
ZNF146	0.844732	4.52243	10.5069	8.52e-24	1.57e-22	42.9144
CDK5RAP1	0.582313	2.8971	10.506	8.59e-24	1.58e-22	42.9064
MAGED1	0.935947	5.33636	10.5046	8.7e-24	1.6e-22	42.8935
ZC3H15	0.584139	4.47139	10.4993	9.13e-24	1.68e-22	42.8465
DNAJB4	-1.04838	2.50487	-10.4988	9.16e-24	1.69e-22	42.8424
KCTD13	0.740358	2.17444	10.4947	9.51e-24	1.75e-22	42.8061
FOXRED1	0.690185	2.40295	10.4927	9.67e-24	1.78e-22	42.7889
SLC38A7	0.666704	2.24001	10.4918	9.75e-24	1.79e-22	42.7806
LRRC8C	-0.734625	1.48041	-10.4819	1.07e-23	1.95e-22	42.6933
TRAF7	0.755634	4.42984	10.4799	1.08e-23	1.99e-22	42.6756
CYTOR	0.951835	2.17446	10.4726	1.16e-23	2.12e-22	42.6109
CENPK	0.901491	1.22724	10.4715	1.17e-23	2.14e-22	42.601
DHX34	0.769977	2.40155	10.47	1.19e-23	2.17e-22	42.5877
LIG3	0.585102	1.83636	10.467	1.22e-23	2.22e-22	42.5612
CFAP161	-0.719091	0.403105	-10.4582	1.32e-23	2.4e-22	42.4839
H2BC20P	1.04805	1.70373	10.4514	1.4e-23	2.55e-22	42.4239
PRR11	1.28854	2.05986	10.4485	1.44e-23	2.62e-22	42.3979
PREX1	-1.06579	2.99597	-10.447	1.45e-23	2.65e-22	42.3851
CCN2	-1.63225	6.15645	-10.4452	1.48e-23	2.69e-22	42.3689
C11orf97	-1.22524	0.619347	-10.4426	1.51e-23	2.75e-22	42.3462
JPH2	-0.544514	0.552259	-10.4404	1.54e-23	2.8e-22	42.3272
IL34	-0.99324	1.45971	-10.4392	1.56e-23	2.83e-22	42.3165
MTURN	-1.18556	2.74364	-10.4386	1.57e-23	2.84e-22	42.3113
DHRS13	0.655872	1.42352	10.4386	1.57e-23	2.84e-22	42.3108
EXOSC5	1.0469	3.66712	10.4371	1.59e-23	2.88e-22	42.2976
FAM83A-AS1	1.48533	1.3827	10.4188	1.87e-23	3.38e-22	42.1364
MORF4L2	0.664679	6.38805	10.4125	1.98e-23	3.57e-22	42.0815
IDH2	1.06267	5.51907	10.4121	1.98e-23	3.58e-22	42.078
VSTM4	-0.943877	1.63759	-10.4108	2.01e-23	3.62e-22	42.0662
GNL2	0.582468	3.61678	10.4103	2.01e-23	3.63e-22	42.0621
SRP9	0.744938	6.54196	10.4103	2.02e-23	3.63e-22	42.0619
CADM1	-1.59998	3.13226	-10.4081	2.05e-23	3.7e-22	42.0427
IGFBP3	1.91953	5.52115	10.4044	2.12e-23	3.82e-22	42.0101
C17orf58	0.845138	2.93845	10.4022	2.16e-23	3.89e-22	41.9911
KNL1	0.772972	0.917124	10.394	2.33e-23	4.18e-22	41.9187
CRELD2	0.918272	3.40055	10.3939	2.33e-23	4.18e-22	41.9177
RILP	-0.915455	2.87586	-10.3886	2.44e-23	4.38e-22	41.8709
NUP42	0.687503	2.76022	10.3832	2.56e-23	4.59e-22	41.8236
TMED4	0.633526	5.31875	10.3776	2.69e-23	4.82e-22	41.7743
CCL24	-1.49497	1.39343	-10.3725	2.82e-23	5.04e-22	41.7302
PPM1G	0.715063	5.09058	10.3638	3.04e-23	5.44e-22	41.6538
NOB1	0.700534	4.31331	10.3594	3.17e-23	5.65e-22	41.6149
RAE1	0.652014	2.7159	10.3571	3.23e-23	5.76e-22	41.5949
STON1	-0.678064	1.09494	-10.3551	3.29e-23	5.86e-22	41.5776
C10orf88B	0.697341	0.707257	10.3548	3.3e-23	5.87e-22	41.575
PPIAP39	-0.994963	1.39853	-10.3543	3.31e-23	5.9e-22	41.5702
SEC14L4	-1.18688	1.30474	-10.339	3.79e-23	6.74e-22	41.4364
UCHL5	0.615361	2.91948	10.3358	3.9e-23	6.93e-22	41.4083
OIP5	1.02096	1.40053	10.3346	3.94e-23	7e-22	41.3977
GCSH	0.622648	1.54932	10.3323	4.02e-23	7.13e-22	41.3777
PLPP5	0.958496	3.6702	10.3312	4.06e-23	7.2e-22	41.368
DDO	-0.901767	1.18655	-10.3304	4.09e-23	7.24e-22	41.3613
ARHGAP11A	1.05977	1.67025	10.3253	4.28e-23	7.57e-22	41.3168
PCNA	1.02812	5.70846	10.3247	4.3e-23	7.6e-22	41.3116
GREM1	1.72385	1.72187	10.3233	4.35e-23	7.69e-22	41.2993
DSN1	0.876185	3.11368	10.3231	4.36e-23	7.7e-22	41.2976
GEMIN7	0.736632	3.12914	10.32	4.48e-23	7.91e-22	41.2705
ADCY9	-1.00674	2.38416	-10.3153	4.67e-23	8.24e-22	41.2294
POLDIP2	0.65076	5.71748	10.3108	4.86e-23	8.56e-22	41.1903
CCN4	1.24426	1.85269	10.3104	4.88e-23	8.59e-22	41.186
HOATZ	-1.14666	0.609055	-10.3098	4.9e-23	8.63e-22	41.1813
GNGT2	-0.732647	1.28932	-10.3055	5.09e-23	8.96e-22	41.1437
IHH	-1.20207	0.584768	-10.2985	5.42e-23	9.52e-22	41.0821
RPL39L	1.68499	3.34106	10.2956	5.56e-23	9.75e-22	41.0574
GTPBP2	0.682848	4.02429	10.2956	5.56e-23	9.75e-22	41.0574
CNN3-DT	-0.971027	2.45259	-10.2935	5.66e-23	9.92e-22	41.039
PODXL	-0.972878	3.63923	-10.2872	5.99e-23	1.05e-21	40.9835
LST1	-1.33807	2.97858	-10.2846	6.12e-23	1.07e-21	40.9613
NDC1	0.83343	2.87714	10.2794	6.41e-23	1.12e-21	40.9159
FUNDC1	0.709601	3.55293	10.2765	6.58e-23	1.15e-21	40.8904
MYO7B	-0.601732	0.353111	-10.2747	6.69e-23	1.17e-21	40.8746
GATA5	-0.528212	0.459494	-10.2739	6.73e-23	1.17e-21	40.8681
C1orf109	0.532192	2.21291	10.2655	7.24e-23	1.26e-21	40.7952
TRMU	0.656331	1.8629	10.2641	7.34e-23	1.28e-21	40.7824
COL5A1	1.70706	4.3472	10.2636	7.37e-23	1.28e-21	40.7785
C7	-2.25884	3.60303	-10.2632	7.39e-23	1.29e-21	40.7749
MRPL36	0.930562	3.73866	10.2611	7.53e-23	1.31e-21	40.7564
CHI3L2	-1.70386	2.30413	-10.2589	7.68e-23	1.33e-21	40.7373
ZCCHC24	-0.85312	2.78591	-10.2572	7.79e-23	1.35e-21	40.7228
PABPC1L	1.47664	2.59859	10.2526	8.12e-23	1.41e-21	40.6826
SMG5	0.776835	4.73016	10.252	8.16e-23	1.41e-21	40.6775
PDCD5	0.836043	4.29598	10.2481	8.45e-23	1.46e-21	40.6432
BLACAT1	1.03789	1.21661	10.2423	8.89e-23	1.54e-21	40.5929
METTL5	0.611676	3.21748	10.241	8.98e-23	1.55e-21	40.582
CYP27B1	1.01877	1.41801	10.2354	9.44e-23	1.63e-21	40.5326
LIMK1	1.01108	3.70184	10.2348	9.49e-23	1.64e-21	40.528
PRELP	-1.63888	3.67484	-10.2285	1e-22	1.73e-21	40.4727
NTRK2	-0.772485	0.386572	-10.2252	1.03e-22	1.78e-21	40.4445
DCN	-1.5526	4.80365	-10.2242	1.04e-22	1.79e-21	40.4359
MAP6	-0.880095	1.09292	-10.2237	1.05e-22	1.8e-21	40.431
C1orf35	0.740711	2.54152	10.2136	1.14e-22	1.96e-21	40.3437
RPN2	0.754166	7.26126	10.2023	1.26e-22	2.17e-21	40.2455
JMJD4	0.586804	2.29496	10.2	1.29e-22	2.21e-21	40.2258
TTC13	0.726491	2.65987	10.1999	1.29e-22	2.21e-21	40.225
PRIM2	0.656343	1.95346	10.1997	1.29e-22	2.21e-21	40.2231
NFAM1	-1.0272	1.90431	-10.1983	1.31e-22	2.24e-21	40.2106
PTGES2	0.79958	3.83265	10.1977	1.31e-22	2.25e-21	40.2059
POLR3K	0.693599	3.29435	10.197	1.32e-22	2.26e-21	40.1994
AQP9	-1.43073	2.15494	-10.197	1.32e-22	2.26e-21	40.1994
PARPBP	0.800366	1.11629	10.1955	1.34e-22	2.28e-21	40.187
RASSF2	-1.10581	2.85064	-10.1925	1.38e-22	2.34e-21	40.1607
MYOCD	-0.510254	0.343453	-10.1913	1.39e-22	2.37e-21	40.1503
SEC61G	0.899625	5.03315	10.1898	1.41e-22	2.4e-21	40.1375
ARRDC4	-1.06357	2.7236	-10.1891	1.42e-22	2.41e-21	40.1309
MRPS16	0.606083	4.75029	10.1829	1.5e-22	2.54e-21	40.0773
EMILIN2	-0.984583	2.54392	-10.182	1.51e-22	2.56e-21	40.0695
ABCF2	0.601308	3.94394	10.1806	1.53e-22	2.59e-21	40.0572
PARD3B	-0.729664	1.39966	-10.1769	1.58e-22	2.67e-21	40.0254
TTF2	0.578146	1.56616	10.1748	1.61e-22	2.72e-21	40.0071
CCDC173	-0.88145	0.690832	-10.1666	1.72e-22	2.92e-21	39.9366
SMPDL3B	1.50815	4.18871	10.1546	1.92e-22	3.24e-21	39.8325
ARHGAP29	-0.981064	2.1483	-10.1528	1.95e-22	3.29e-21	39.8174
PSMA1	0.554347	4.41417	10.1527	1.95e-22	3.29e-21	39.8161
P4HA3	0.940094	1.28291	10.1509	1.98e-22	3.34e-21	39.8003
TWF1	0.871379	4.0654	10.1486	2.02e-22	3.4e-21	39.7806
PIGM	0.693829	2.8833	10.1485	2.02e-22	3.4e-21	39.7802
UAP1	0.793455	4.46621	10.1426	2.13e-22	3.58e-21	39.7293
ALG6	0.565765	2.03888	10.1415	2.15e-22	3.61e-21	39.7195
RHPN1	1.39523	2.89415	10.1365	2.24e-22	3.77e-21	39.6765
SPART	-0.683966	3.02348	-10.1352	2.27e-22	3.81e-21	39.6648
ZNF92	0.760926	2.12886	10.1166	2.67e-22	4.47e-21	39.5043
CNN1	-1.29196	2.34028	-10.115	2.71e-22	4.53e-21	39.4908
FHDC1	-0.923185	2.23127	-10.1116	2.79e-22	4.66e-21	39.4613
NQO1	2.25292	5.45794	10.1107	2.81e-22	4.69e-21	39.4538
DDX12P	0.753612	0.948032	10.1082	2.87e-22	4.79e-21	39.4325
TARS1	0.879752	4.12181	10.0988	3.11e-22	5.19e-21	39.3515
MTMR4	0.657361	2.95854	10.0926	3.29e-22	5.48e-21	39.2976
TMEM164	-0.859361	3.41	-10.0899	3.36e-22	5.6e-21	39.2752
SIK2	-0.787213	2.8284	-10.0884	3.41e-22	5.67e-21	39.2621
NEK6	0.777245	4.20506	10.0865	3.47e-22	5.76e-21	39.2457
PDPN	-1.4433	2.99445	-10.0815	3.62e-22	6.01e-21	39.2027
INTS13	0.783385	2.98683	10.0776	3.74e-22	6.22e-21	39.1691
DDX39A	0.863972	3.84921	10.0763	3.79e-22	6.28e-21	39.158
TMEM87B	0.645567	3.72444	10.0757	3.81e-22	6.31e-21	39.1522
MYLK	-1.09721	2.46815	-10.0751	3.83e-22	6.34e-21	39.1473
UNC119	0.582847	2.6353	10.0741	3.86e-22	6.39e-21	39.1389
ZFYVE19	0.736125	2.98235	10.0722	3.93e-22	6.49e-21	39.1223
NFATC1	-0.687548	1.55866	-10.0674	4.09e-22	6.76e-21	39.0811
C15orf48	2.2807	4.38613	10.0591	4.4e-22	7.26e-21	39.0099
DDX27	0.683501	3.73863	10.055	4.56e-22	7.52e-21	38.9744
B4GALT7	0.638823	2.82574	10.0544	4.58e-22	7.55e-21	38.9696
DTX2	1.01603	3.01448	10.0518	4.69e-22	7.72e-21	38.9472
NEK7	-0.810974	3.95939	-10.0459	4.93e-22	8.12e-21	38.8967
DNAJC2	0.641156	2.50212	10.0457	4.94e-22	8.13e-21	38.8947
PCGF1	0.547315	2.90234	10.0328	5.52e-22	9.07e-21	38.7848
FASTKD3	0.712264	2.42726	10.0276	5.78e-22	9.49e-21	38.7398
CPA3	-1.94205	3.47429	-10.0253	5.89e-22	9.67e-21	38.7204
LAMB2	-0.931807	4.75212	-10.0252	5.9e-22	9.67e-21	38.7195
LRCH1	-0.685942	2.02046	-10.0212	6.11e-22	1e-20	38.6849
LSM5	0.683968	3.02025	10.0209	6.12e-22	1e-20	38.6829
TNNI2	-1.23911	1.3627	-10.0178	6.29e-22	1.03e-20	38.6557
NR2C2AP	0.770396	3.36743	10.0156	6.41e-22	1.05e-20	38.637
PIK3R5	-0.843204	1.59014	-10.0096	6.75e-22	1.1e-20	38.5858
CCN1	-1.59748	6.01814	-10.0083	6.83e-22	1.11e-20	38.5744
UTP4	0.550141	3.01341	10.0062	6.95e-22	1.13e-20	38.557
PXDC1	-1.04123	3.90153	-10.0032	7.14e-22	1.16e-20	38.5307
INSYN1	-0.56776	0.435218	-10.0017	7.23e-22	1.18e-20	38.5187
ORC2	0.51778	2.53725	9.99719	7.52e-22	1.22e-20	38.4797
SMG7	0.622484	3.85715	9.9943	7.71e-22	1.25e-20	38.455
CENPE	0.874516	1.06075	9.99405	7.72e-22	1.26e-20	38.4528
MID1IP1	-1.02238	4.3011	-9.99178	7.88e-22	1.28e-20	38.4335
TOR3A	0.639583	4.10236	9.98534	8.33e-22	1.35e-20	38.3785
ENOPH1	0.597603	4.55482	9.98107	8.64e-22	1.4e-20	38.3419
C9orf24	-1.80308	1.34386	-9.96958	9.54e-22	1.54e-20	38.2439
KMO	-0.634871	0.873705	-9.96958	9.54e-22	1.54e-20	38.2439
C1orf56	0.845847	2.35844	9.96836	9.64e-22	1.56e-20	38.2335
ZNF691	0.570782	2.68544	9.96268	1.01e-21	1.64e-20	38.1851
DCAF12	0.750573	4.43533	9.96057	1.03e-21	1.67e-20	38.1671
ZHX3	-0.620994	1.88003	-9.95828	1.05e-21	1.7e-20	38.1476
C4orf3	-0.546191	5.3226	-9.9578	1.06e-21	1.7e-20	38.1435
TOMM70	0.590784	3.97324	9.95593	1.07e-21	1.73e-20	38.1276
FBXO41	0.831684	1.36953	9.95398	1.09e-21	1.76e-20	38.1109
ADAMTS14	0.898202	1.08957	9.95192	1.11e-21	1.79e-20	38.0934
SLC26A6	0.866942	1.91868	9.9513	1.12e-21	1.8e-20	38.088
ZNF331	-0.899066	2.09156	-9.95017	1.13e-21	1.81e-20	38.0784
RER1	0.516443	4.32311	9.94301	1.2e-21	1.93e-20	38.0175
VASH1	-0.849516	2.301	-9.94194	1.21e-21	1.94e-20	38.0084
AMIGO1	-0.773748	1.66204	-9.93746	1.26e-21	2.02e-20	37.9702
PKDCC	-1.25211	2.01218	-9.93622	1.27e-21	2.04e-20	37.9596
STRBP	0.641545	2.38743	9.93527	1.28e-21	2.05e-20	37.9516
ESCO2	0.575415	0.659535	9.93217	1.32e-21	2.11e-20	37.9252
ARAP2	-0.853051	1.80549	-9.93196	1.32e-21	2.11e-20	37.9234
RPS6KB2	0.643746	3.24854	9.9281	1.36e-21	2.18e-20	37.8905
CCDC34	0.910415	1.937	9.92447	1.41e-21	2.25e-20	37.8597
ETS1	-1.1088	3.98713	-9.92393	1.41e-21	2.25e-20	37.8551
HNF4G	1.11392	1.21489	9.92345	1.42e-21	2.26e-20	37.851
ENTPD7	0.862585	2.29435	9.92149	1.44e-21	2.3e-20	37.8343
ARHGEF19	1.20492	3.18442	9.91639	1.51e-21	2.4e-20	37.791
DDX41	0.612149	3.96711	9.91228	1.56e-21	2.48e-20	37.7561
SACM1L	-0.589795	2.98291	-9.90972	1.6e-21	2.54e-20	37.7343
LBX2	0.502054	0.642772	9.90888	1.61e-21	2.55e-20	37.7272
HPGDS	-1.14486	1.52801	-9.90793	1.62e-21	2.57e-20	37.7191
MMP12	2.45278	2.98802	9.90753	1.63e-21	2.58e-20	37.7157
ADAM28	1.24922	1.93986	9.90724	1.63e-21	2.58e-20	37.7132
RACGAP1	1.10433	2.88868	9.90209	1.7e-21	2.7e-20	37.6695
ASGR1	-0.660506	0.937196	-9.89875	1.75e-21	2.77e-20	37.6412
MIR223HG	-0.874563	0.943123	-9.89641	1.79e-21	2.83e-20	37.6213
SIRPB2	-0.730369	1.16628	-9.89561	1.8e-21	2.85e-20	37.6146
ZDHHC13	0.686872	2.11925	9.89443	1.82e-21	2.87e-20	37.6045
MCM7	1.08166	4.58764	9.89357	1.83e-21	2.89e-20	37.5972
AHCY	0.913175	5.29735	9.8928	1.85e-21	2.91e-20	37.5907
CNR1	-0.881198	0.878914	-9.89242	1.85e-21	2.92e-20	37.5875
FAM83H	1.06711	4.39171	9.88921	1.9e-21	3e-20	37.5602
KIAA1522	0.940723	5.07534	9.88578	1.96e-21	3.08e-20	37.5311
TFAP2A	1.15182	1.22568	9.88493	1.97e-21	3.1e-20	37.5239
UBXN4	0.510394	5.05826	9.88118	2.04e-21	3.2e-20	37.4922
FUBP1	0.644552	4.15556	9.88014	2.06e-21	3.23e-20	37.4833
GALNT13	-0.834588	0.551951	-9.87127	2.22e-21	3.48e-20	37.4082
LHX6	-0.550907	0.664567	-9.87003	2.24e-21	3.52e-20	37.3977
EXOSC2	0.553398	2.58791	9.86989	2.25e-21	3.52e-20	37.3965
DLG5	0.882022	2.36077	9.86157	2.41e-21	3.78e-20	37.3261
SNRPEP2	0.64582	1.50011	9.86146	2.41e-21	3.78e-20	37.3251
SRD5A3	1.28982	3.88934	9.8613	2.42e-21	3.78e-20	37.3238
CYP2U1	-0.626946	1.44239	-9.85821	2.48e-21	3.88e-20	37.2976
XDH	1.49635	1.64268	9.85699	2.51e-21	3.92e-20	37.2873
IRX1	-1.2787	0.835475	-9.8553	2.54e-21	3.97e-20	37.273
CLSPN	0.896461	1.07502	9.85418	2.57e-21	4.01e-20	37.2635
EBNA1BP2	0.651099	4.05968	9.85415	2.57e-21	4.01e-20	37.2632
DAB2	-1.04832	3.2936	-9.8531	2.59e-21	4.04e-20	37.2544
INCENP	0.919648	2.50751	9.85096	2.64e-21	4.11e-20	37.2363
CX3CR1	-1.03743	1.16787	-9.85079	2.64e-21	4.11e-20	37.2349
CXCL16	-1.06176	5.62641	-9.84813	2.71e-21	4.21e-20	37.2123
STAC3	-0.721363	1.68559	-9.84659	2.74e-21	4.26e-20	37.1993
FOXO4	-0.74784	2.66498	-9.84412	2.8e-21	4.35e-20	37.1784
PIK3IP1	-0.962001	3.94393	-9.84142	2.87e-21	4.44e-20	37.1556
YTHDF1	0.592255	4.63228	9.84138	2.87e-21	4.44e-20	37.1552
CALU	0.954414	5.80278	9.84068	2.88e-21	4.47e-20	37.1493
S1PR5	-0.578667	0.461422	-9.83901	2.93e-21	4.53e-20	37.1352
SCARF1	-0.996403	2.22945	-9.83702	2.98e-21	4.6e-20	37.1184
SERTAD1	-1.00064	3.67099	-9.83268	3.09e-21	4.77e-20	37.0818
HCN3	0.789681	1.2747	9.83151	3.12e-21	4.82e-20	37.0719
AVEN	0.658332	2.72921	9.81906	3.47e-21	5.35e-20	36.9667
TNFAIP8L3	-0.826268	1.53812	-9.81848	3.49e-21	5.37e-20	36.9619
FBXL6	0.929394	2.84223	9.81574	3.57e-21	5.49e-20	36.9387
PDIK1L	0.722975	2.41239	9.81329	3.64e-21	5.61e-20	36.9181
RUVBL1	0.73325	3.10205	9.81005	3.75e-21	5.76e-20	36.8907
RUNX2	0.871888	1.58788	9.80979	3.75e-21	5.77e-20	36.8886
NTAQ1	0.738732	2.70775	9.80944	3.77e-21	5.78e-20	36.8856
ENTPD6	0.791632	4.16544	9.80888	3.78e-21	5.81e-20	36.8808
DROSHA	0.758442	3.19775	9.80559	3.89e-21	5.97e-20	36.8532
ACP1	0.535298	4.39708	9.79882	4.12e-21	6.31e-20	36.7961
CXCL13	2.36518	3.49328	9.79863	4.13e-21	6.31e-20	36.7945
PDF	0.572261	1.24893	9.79856	4.13e-21	6.31e-20	36.7939
USP30-AS1	-0.91136	1.4317	-9.79856	4.13e-21	6.31e-20	36.7939
PRPF19	0.66994	5.36911	9.78998	4.44e-21	6.79e-20	36.7216
EED	0.51706	1.96045	9.78779	4.53e-21	6.91e-20	36.7032
HCAR2	-1.46421	1.81124	-9.78072	4.81e-21	7.33e-20	36.6437
BDH1	0.793386	1.67616	9.77677	4.97e-21	7.58e-20	36.6104
UQCRH	0.821119	6.01561	9.77635	4.99e-21	7.6e-20	36.6069
OSBPL6	-0.698938	0.701107	-9.77463	5.06e-21	7.71e-20	36.5924
VDAC1	0.687259	5.70908	9.77051	5.24e-21	7.98e-20	36.5578
KLF15	-1.29378	1.72122	-9.76983	5.27e-21	8.02e-20	36.5521
HLA-V	-0.721789	0.602275	-9.76749	5.38e-21	8.17e-20	36.5324
HLF	-1.47861	1.79653	-9.76663	5.42e-21	8.23e-20	36.5252
VGLL3	-1.07651	1.50676	-9.76555	5.47e-21	8.3e-20	36.5161
TOM1L1	0.729109	2.69291	9.76396	5.54e-21	8.41e-20	36.5028
FOXF2	-1.12214	2.00287	-9.76286	5.6e-21	8.48e-20	36.4935
PRPF3	0.755456	3.45289	9.75876	5.8e-21	8.77e-20	36.459
SAP30L	-0.567376	2.51523	-9.75805	5.83e-21	8.82e-20	36.4531
LIG1	0.71527	2.49058	9.75805	5.83e-21	8.82e-20	36.4531
CILP2	1.34414	1.47462	9.75736	5.86e-21	8.86e-20	36.4473
RFC5	0.745217	2.60871	9.74157	6.71e-21	1.01e-19	36.3147
CUL7	0.774381	3.65204	9.74073	6.75e-21	1.02e-19	36.3077
POLB	0.886565	2.84418	9.74073	6.75e-21	1.02e-19	36.3077
ARHGAP40	1.45954	1.62213	9.73953	6.82e-21	1.03e-19	36.2976
TNFRSF18	1.48977	2.26178	9.73515	7.08e-21	1.06e-19	36.2609
TIMM9	0.676752	3.91601	9.73436	7.13e-21	1.07e-19	36.2543
APH1B	-0.720962	1.99047	-9.73405	7.15e-21	1.07e-19	36.2516
CTU2	0.648834	2.37065	9.73311	7.2e-21	1.08e-19	36.2438
CDKL5	-0.639049	1.25312	-9.73232	7.25e-21	1.09e-19	36.2372
PLA2G3	-0.944524	0.703602	-9.72764	7.55e-21	1.13e-19	36.1979
GINS4	0.809388	1.03837	9.72759	7.55e-21	1.13e-19	36.1975
AARSD1	0.521646	1.26596	9.7264	7.63e-21	1.14e-19	36.1875
RAB26	0.981979	1.05213	9.7212	7.97e-21	1.19e-19	36.144
MSTO2P	0.782434	1.49906	9.72063	8.01e-21	1.2e-19	36.1391
ZNF7	0.525404	1.7267	9.71365	8.5e-21	1.27e-19	36.0807
FADD	0.616818	2.80653	9.71181	8.63e-21	1.29e-19	36.0653
TBC1D2	-1.13471	3.83102	-9.7051	9.13e-21	1.36e-19	36.0091
HOOK1	0.881038	2.70158	9.70289	9.31e-21	1.39e-19	35.9906
CERCAM	1.15935	3.11483	9.69958	9.57e-21	1.43e-19	35.963
MIR559	1.15869	1.49723	9.69935	9.59e-21	1.43e-19	35.961
COA1	0.599237	2.32948	9.69899	9.62e-21	1.43e-19	35.958
PIK3R1	-0.84812	2.52524	-9.69817	9.68e-21	1.44e-19	35.9512
CELSR3	0.911104	0.988236	9.69739	9.75e-21	1.45e-19	35.9446
MAGI1	-0.777263	1.7908	-9.69634	9.84e-21	1.46e-19	35.9358
PSMA5	0.651757	4.11356	9.69374	1.01e-20	1.49e-19	35.9141
GBAP1	0.571463	0.886375	9.69222	1.02e-20	1.51e-19	35.9014
PP7080	0.785219	2.57167	9.69026	1.04e-20	1.54e-19	35.885
DPAGT1	0.622417	3.35507	9.68989	1.04e-20	1.54e-19	35.882
SLC22A18AS	1.08573	1.50587	9.68717	1.06e-20	1.57e-19	35.8592
LAGE3	1.04609	4.37712	9.68276	1.1e-20	1.63e-19	35.8223
LRRC4B	-0.602464	0.655188	-9.68149	1.12e-20	1.65e-19	35.8117
EVI2B	-1.22335	3.68392	-9.67614	1.17e-20	1.72e-19	35.7671
SLC1A4	0.893489	2.80271	9.6749	1.18e-20	1.74e-19	35.7567
BIK	1.33918	2.71035	9.67458	1.18e-20	1.74e-19	35.754
CD81	-0.851403	6.14462	-9.67377	1.19e-20	1.76e-19	35.7473
DNMT3A	0.73325	2.3396	9.67278	1.2e-20	1.77e-19	35.739
LRPPRC	0.639975	4.00553	9.6725	1.2e-20	1.77e-19	35.7367
MRPS34	0.838978	5.69464	9.67012	1.23e-20	1.81e-19	35.7168
CXCL12	-1.25857	2.73384	-9.66557	1.28e-20	1.88e-19	35.6788
PRR3	0.582062	2.2165	9.66325	1.3e-20	1.91e-19	35.6595
RSPRY1	0.525825	3.08397	9.6627	1.31e-20	1.92e-19	35.6549
PLAGL1	-0.884221	1.51991	-9.66182	1.32e-20	1.93e-19	35.6476
ZNF212	0.59024	2.76053	9.65372	1.41e-20	2.07e-19	35.58
TMEM258	0.665018	4.60012	9.65034	1.45e-20	2.13e-19	35.5518
ITGA11	1.40736	1.83833	9.64319	1.54e-20	2.25e-19	35.4923
AK2	0.642097	4.66456	9.64005	1.58e-20	2.31e-19	35.4661
TICRR	0.600837	0.663521	9.63577	1.64e-20	2.4e-19	35.4305
NDE1	0.689966	2.2153	9.63409	1.66e-20	2.43e-19	35.4165
SLC12A8	0.900844	2.25264	9.63283	1.68e-20	2.45e-19	35.406
KCNJ15	-1.68365	2.29539	-9.63256	1.68e-20	2.46e-19	35.4037
CBX1	0.748907	4.56869	9.62585	1.78e-20	2.6e-19	35.348
BAK1	0.775053	3.87778	9.62507	1.79e-20	2.61e-19	35.3415
ECM2	-0.931991	1.73524	-9.62425	1.81e-20	2.63e-19	35.3346
SH2B3	-0.819975	2.93713	-9.62385	1.81e-20	2.64e-19	35.3313
XPOT	0.832683	3.83269	9.62211	1.84e-20	2.67e-19	35.3168
NXPE3	-0.706841	1.63508	-9.60569	2.11e-20	3.06e-19	35.1804
IGHG1	2.77962	8.74061	9.60457	2.13e-20	3.09e-19	35.1711
ABCC10	0.601115	2.39955	9.60229	2.17e-20	3.15e-19	35.1521
MEIS1	-0.685624	1.25062	-9.59764	2.26e-20	3.27e-19	35.1136
NAA25	0.64002	1.98413	9.59551	2.3e-20	3.33e-19	35.0958
TEF	-1.01204	2.79159	-9.59468	2.32e-20	3.35e-19	35.089
TNFRSF25	1.15435	1.95994	9.59436	2.32e-20	3.36e-19	35.0863
SGCB	-0.808657	2.89714	-9.5872	2.47e-20	3.56e-19	35.027
SMARCA2	-0.882888	3.55254	-9.58452	2.52e-20	3.64e-19	35.0047
FH	0.629554	4.84726	9.58107	2.6e-20	3.74e-19	34.9761
PITX1	1.63581	1.68802	9.57987	2.62e-20	3.78e-19	34.9662
ZFPM2-AS1	1.15645	1.09797	9.57905	2.64e-20	3.8e-19	34.9594
SASS6	0.678491	1.46819	9.57692	2.69e-20	3.87e-19	34.9417
FASTKD1	0.575966	2.33325	9.57607	2.71e-20	3.9e-19	34.9347
LEO1	0.526332	3.14444	9.576	2.71e-20	3.9e-19	34.9341
C1orf21	-0.987741	2.19889	-9.57446	2.74e-20	3.94e-19	34.9213
BARD1	0.704239	1.65034	9.57353	2.77e-20	3.97e-19	34.9136
TPMT	0.587389	3.75599	9.57029	2.84e-20	4.08e-19	34.8868
FKBPL	0.685105	2.67295	9.56841	2.89e-20	4.14e-19	34.8712
ZSWIM1	0.529147	2.56206	9.56503	2.97e-20	4.25e-19	34.8432
EMC9	0.824995	2.95529	9.56025	3.09e-20	4.42e-19	34.8036
CLDN11	-0.82734	0.811039	-9.5556	3.21e-20	4.6e-19	34.7652
FAR2	-0.880111	1.36499	-9.55078	3.35e-20	4.78e-19	34.7253
CD244	-0.615543	0.80236	-9.54816	3.42e-20	4.88e-19	34.7037
OTULINL	-1.38122	3.06795	-9.54668	3.46e-20	4.94e-19	34.6914
DIAPH2	-0.717747	1.90075	-9.5422	3.59e-20	5.13e-19	34.6543
CKAP5	0.75376	3.64571	9.54094	3.63e-20	5.18e-19	34.6439
SETD6	0.561643	1.92364	9.54091	3.63e-20	5.18e-19	34.6437
EGR1	-1.7251	5.83566	-9.53805	3.72e-20	5.3e-19	34.6201
XPO6	0.545069	3.94538	9.53649	3.77e-20	5.37e-19	34.6072
GALE	0.964022	4.1902	9.53501	3.82e-20	5.43e-19	34.595
NAA10	0.72879	3.04923	9.53461	3.83e-20	5.44e-19	34.5916
BET1	0.801189	2.81486	9.52641	4.1e-20	5.83e-19	34.5239
SIGLEC14	-1.01727	1.66285	-9.52257	4.23e-20	6.01e-19	34.4923
APLN	-1.33278	2.09789	-9.52023	4.32e-20	6.12e-19	34.4729
CDK7	0.586107	3.40552	9.51946	4.35e-20	6.16e-19	34.4666
TEKT1	-1.35467	0.842243	-9.51359	4.56e-20	6.46e-19	34.4181
SLC17A9	1.35579	2.06165	9.51073	4.67e-20	6.62e-19	34.3946
IGHG2	2.55455	8.04479	9.50959	4.72e-20	6.68e-19	34.3852
REPS2	-0.792296	1.51772	-9.50712	4.82e-20	6.81e-19	34.3648
ITM2B	-0.757507	5.90058	-9.50015	5.11e-20	7.21e-19	34.3074
CEP72	0.751918	1.63481	9.49904	5.15e-20	7.28e-19	34.2982
RSL1D1	0.579666	4.78355	9.49889	5.16e-20	7.28e-19	34.297
UNG	0.768204	3.92558	9.49518	5.32e-20	7.51e-19	34.2664
RAB14	-0.520389	5.01435	-9.4943	5.36e-20	7.56e-19	34.2592
SLC12A9-AS1	0.729427	0.983699	9.49052	5.53e-20	7.79e-19	34.228
NOC2L	0.764844	4.06026	9.48983	5.56e-20	7.83e-19	34.2224
GCNT3	1.94923	2.03247	9.4876	5.67e-20	7.98e-19	34.204
IDE	0.61643	2.95697	9.48514	5.79e-20	8.14e-19	34.1838
OR7E38P	1.01666	2.3799	9.48165	5.96e-20	8.37e-19	34.1551
PAXIP1	0.512839	1.60109	9.48028	6.02e-20	8.46e-19	34.1438
SAAL1	0.54882	2.06093	9.47958	6.06e-20	8.51e-19	34.138
IGHGP	2.37309	5.06826	9.47752	6.16e-20	8.65e-19	34.1211
KCNAB2	-0.859826	2.25263	-9.47689	6.2e-20	8.69e-19	34.1159
UBAP2L	0.629426	4.68769	9.47506	6.29e-20	8.82e-19	34.1009
BOLA3	0.69565	2.31158	9.47143	6.49e-20	9.08e-19	34.071
IFNGR1	-0.869021	5.55438	-9.46781	6.68e-20	9.35e-19	34.0413
NAE1	0.524127	3.1919	9.46136	7.05e-20	9.85e-19	33.9883
TMEM105	0.64607	0.842751	9.45997	7.13e-20	9.96e-19	33.9769
ZP3	0.983	1.51469	9.45936	7.17e-20	1e-18	33.9718
CD2AP	0.828976	4.24887	9.45147	7.66e-20	1.07e-18	33.9071
TCF4	-0.842496	1.73849	-9.45081	7.7e-20	1.07e-18	33.9016
NIT2	0.544811	2.44127	9.45079	7.7e-20	1.07e-18	33.9015
THSD4	-0.746101	1.27318	-9.45036	7.73e-20	1.08e-18	33.898
CHAF1A	0.763666	2.28139	9.44972	7.77e-20	1.08e-18	33.8927
TMEM109	-0.691764	5.62593	-9.44841	7.85e-20	1.09e-18	33.882
IL18R1	-0.802914	1.16302	-9.44648	7.98e-20	1.11e-18	33.8662
THEMIS2	-0.984652	3.48651	-9.44412	8.14e-20	1.13e-18	33.8468
TMSB15A	-1.03632	0.82982	-9.44083	8.36e-20	1.16e-18	33.8198
ETV1	-1.16561	2.28028	-9.43876	8.51e-20	1.18e-18	33.8028
STX2	-0.692669	2.42159	-9.43039	9.12e-20	1.26e-18	33.7342
SMIM22	1.53978	4.19713	9.42684	9.39e-20	1.3e-18	33.7052
DOP1B	0.714947	2.57275	9.41946	9.98e-20	1.38e-18	33.6447
ZBTB41	0.71801	2.49139	9.41374	1.05e-19	1.45e-18	33.5979
NRGN	-1.93455	3.86598	-9.41336	1.05e-19	1.45e-18	33.5948
GTPBP4	0.712464	3.28615	9.40984	1.08e-19	1.49e-18	33.566
NDUFS2	0.607689	4.8177	9.40935	1.09e-19	1.5e-18	33.562
HSDL2	-0.74209	3.95345	-9.40699	1.11e-19	1.53e-18	33.5427
DNAJC12	2.0944	2.53272	9.40573	1.12e-19	1.54e-18	33.5324
CABCOCO1	-1.1726	1.05386	-9.40076	1.17e-19	1.6e-18	33.4917
CST1	2.6152	2.51919	9.40034	1.17e-19	1.61e-18	33.4883
ARFGAP1	0.80032	3.89896	9.3998	1.17e-19	1.61e-18	33.4839
PPP1R14D	2.47663	2.51175	9.38936	1.28e-19	1.76e-18	33.3986
SGO2	0.745609	1.32154	9.38613	1.32e-19	1.8e-18	33.3722
NPEPPS	0.624312	3.52627	9.38536	1.32e-19	1.81e-18	33.3659
KDELR1	0.6417	6.64039	9.38432	1.33e-19	1.83e-18	33.3574
LRCH2	-0.797487	0.952488	-9.38257	1.35e-19	1.85e-18	33.3431
LMBRD1	-0.643154	4.68843	-9.38162	1.37e-19	1.87e-18	33.3354
PCGF3	0.669002	3.12609	9.3813	1.37e-19	1.87e-18	33.3328
C16orf86	-0.502468	0.922535	-9.38006	1.38e-19	1.89e-18	33.3227
CLTC	0.616685	5.59906	9.37828	1.4e-19	1.92e-18	33.3081
IRF7	1.0891	4.12491	9.37239	1.47e-19	2.01e-18	33.26
DHX37	0.64516	2.37517	9.36969	1.51e-19	2.05e-18	33.2381
FCER1G	-1.32245	5.65829	-9.36773	1.53e-19	2.09e-18	33.2221
TCTE1	-0.731794	0.38227	-9.36277	1.59e-19	2.17e-18	33.1816
NCF1	-0.811394	1.28606	-9.3621	1.6e-19	2.18e-18	33.1762
KRT8	1.24049	7.45604	9.35672	1.68e-19	2.28e-18	33.1324
PSMB2	0.567681	4.70001	9.35529	1.7e-19	2.31e-18	33.1207
SETDB1	0.603817	2.97079	9.34924	1.78e-19	2.42e-18	33.0714
DIPK1A	0.719389	2.49667	9.34919	1.78e-19	2.42e-18	33.0711
TTC39C	0.956544	2.20648	9.34708	1.82e-19	2.46e-18	33.0538
SNRPD1	0.702904	3.24516	9.34571	1.84e-19	2.49e-18	33.0427
CKAP2	0.850795	2.61411	9.34569	1.84e-19	2.49e-18	33.0425
TPST2	-0.5665	2.74433	-9.34559	1.84e-19	2.49e-18	33.0417
GBP4	-1.34766	3.29068	-9.34145	1.9e-19	2.57e-18	33.008
TRAF5	0.853185	1.88302	9.33799	1.96e-19	2.65e-18	32.9798
TUBA1A	-1.17281	5.31454	-9.33793	1.96e-19	2.65e-18	32.9794
MDH2	0.718825	5.72683	9.33676	1.98e-19	2.67e-18	32.9699
ERAL1	0.629729	4.43642	9.33615	1.99e-19	2.68e-18	32.9649
EGR3	-1.06048	1.41782	-9.33578	1.99e-19	2.69e-18	32.9619
DNTTIP1	1.19636	4.7734	9.32311	2.21e-19	2.98e-18	32.8589
ID3	-1.13812	4.53301	-9.31738	2.32e-19	3.13e-18	32.8123
DHFR	0.630438	1.82772	9.31633	2.34e-19	3.15e-18	32.8038
SRGAP3-AS2	-1.47832	0.914118	-9.31481	2.37e-19	3.19e-18	32.7915
ITM2C	1.1054	5.56101	9.31325	2.4e-19	3.23e-18	32.7788
ERGIC3	0.632119	5.46765	9.31111	2.44e-19	3.28e-18	32.7614
TSKU	1.31917	3.77114	9.30877	2.49e-19	3.35e-18	32.7425
GOLGA7B	1.32377	1.86975	9.30825	2.5e-19	3.36e-18	32.7382
CD300E	-0.844308	1.03375	-9.30379	2.59e-19	3.48e-18	32.7021
GSDMB	1.12242	2.2181	9.30369	2.59e-19	3.48e-18	32.7012
PDIA3	0.862039	7.14025	9.30198	2.63e-19	3.53e-18	32.6874
ATXN2L	0.655846	4.45057	9.29975	2.68e-19	3.59e-18	32.6693
SIGMAR1	0.713265	4.68827	9.2993	2.69e-19	3.6e-18	32.6656
GFRA1	-0.740213	0.605994	-9.29259	2.84e-19	3.8e-18	32.6113
EPB41L5	-0.830161	2.72264	-9.28937	2.92e-19	3.9e-18	32.5852
RHBDD3	0.789053	2.97905	9.28649	2.99e-19	3.99e-18	32.5618
RCC1L	0.542752	3.87098	9.28414	3.04e-19	4.06e-18	32.5428
GTF2E2	0.605155	3.60579	9.28229	3.09e-19	4.12e-18	32.5278
MOV10	0.671497	3.39205	9.28214	3.09e-19	4.12e-18	32.5266
DSP	1.80647	4.58837	9.28109	3.12e-19	4.16e-18	32.5181
GTPBP3	0.638345	2.13651	9.28087	3.13e-19	4.16e-18	32.5163
MCCC2	0.628028	3.72865	9.27767	3.21e-19	4.27e-18	32.4904
CIP2A	0.907693	1.42387	9.27564	3.26e-19	4.34e-18	32.474
DENND5A	-0.597319	3.20528	-9.27274	3.34e-19	4.44e-18	32.4505
POLQ	0.632935	0.667158	9.2704	3.41e-19	4.52e-18	32.4316
MIR4435-2HG	0.680339	1.71071	9.26768	3.48e-19	4.62e-18	32.4095
PHF12	0.539839	2.63374	9.26614	3.53e-19	4.68e-18	32.3971
RGS22	-0.626563	0.419661	-9.25963	3.72e-19	4.93e-18	32.3444
NEDD4L	-0.961312	2.9657	-9.2577	3.78e-19	5.01e-18	32.3289
PACC1	0.7007	2.31331	9.25637	3.82e-19	5.06e-18	32.3181
RCE1	0.561541	3.02955	9.25331	3.92e-19	5.18e-18	32.2934
EID1	-0.565254	5.82985	-9.25194	3.96e-19	5.24e-18	32.2823
MAP3K8	-0.854003	2.70186	-9.25051	4.01e-19	5.29e-18	32.2707
RITA1	0.610449	3.49498	9.24979	4.03e-19	5.32e-18	32.2649
UBE2Q1	0.535164	4.78628	9.24959	4.04e-19	5.33e-18	32.2633
HNRNPA1P21	0.761306	1.176	9.24863	4.07e-19	5.37e-18	32.2555
CDC14A	-0.661268	1.34872	-9.24795	4.09e-19	5.39e-18	32.2501
PNPT1	0.648699	3.04496	9.24693	4.13e-19	5.44e-18	32.2419
DAPK1	-1.10011	3.40876	-9.24513	4.19e-19	5.51e-18	32.2273
NIP7	0.58481	3.39538	9.24295	4.26e-19	5.61e-18	32.2097
LYPLA2	0.807622	5.24152	9.23813	4.44e-19	5.83e-18	32.1708
NHLRC4	-0.796789	0.865192	-9.23788	4.45e-19	5.84e-18	32.1688
KANK4	-0.709073	0.554124	-9.23722	4.47e-19	5.87e-18	32.1634
HDLBP	0.614159	5.83868	9.23661	4.49e-19	5.89e-18	32.1586
TUBA5P	1.00276	1.35888	9.22963	4.75e-19	6.23e-18	32.1022
AP1G2	0.853883	2.83807	9.22515	4.93e-19	6.46e-18	32.0661
OXLD1	0.822501	3.69452	9.22478	4.95e-19	6.47e-18	32.0631
SPATA20	0.870271	3.6891	9.22246	5.04e-19	6.59e-18	32.0445
PPP3CC	-0.541083	2.57375	-9.21974	5.15e-19	6.73e-18	32.0225
SRPX2	1.55712	3.12532	9.21931	5.17e-19	6.75e-18	32.019
CRTAP	-0.62416	4.53972	-9.21748	5.25e-19	6.85e-18	32.0043
GALNT2	0.736996	4.16428	9.21601	5.31e-19	6.93e-18	31.9925
MRPS23	0.689761	3.28494	9.21538	5.34e-19	6.96e-18	31.9874
URB2	0.586184	1.97593	9.21243	5.47e-19	7.12e-18	31.9637
METTL7B	1.65946	2.88416	9.21179	5.5e-19	7.16e-18	31.9585
OSTF1	-0.527504	5.14709	-9.21091	5.54e-19	7.21e-18	31.9514
C2CD4A	1.57143	1.72587	9.20935	5.61e-19	7.29e-18	31.9388
TMEM263	0.748078	3.99028	9.20866	5.64e-19	7.33e-18	31.9333
SAC3D1	0.796255	2.68855	9.20441	5.84e-19	7.58e-18	31.8991
COL4A3	-1.28206	1.70083	-9.20322	5.9e-19	7.65e-18	31.8896
TUBA4B	-1.18874	0.795534	-9.20207	5.95e-19	7.72e-18	31.8803
MTBP	0.512866	0.760013	9.20009	6.05e-19	7.84e-18	31.8643
PRCC	0.585663	4.24934	9.19918	6.09e-19	7.89e-18	31.857
MTERF3	0.670357	3.38472	9.18698	6.73e-19	8.71e-18	31.7589
MCRIP2	0.857621	2.66574	9.18539	6.82e-19	8.82e-18	31.7461
WDR62	0.795488	1.04251	9.18398	6.9e-19	8.92e-18	31.7348
SORT1	-0.820272	4.0873	-9.18067	7.08e-19	9.16e-18	31.7083
YIPF2	0.764439	4.44858	9.18055	7.09e-19	9.16e-18	31.7073
C20orf85	-2.46176	2.09052	-9.18019	7.11e-19	9.18e-18	31.7044
C1orf159	0.585127	1.54892	9.17467	7.44e-19	9.6e-18	31.6601
TADA1	0.540008	2.71251	9.17263	7.56e-19	9.75e-18	31.6437
CCDC86	0.790058	3.51089	9.1721	7.6e-19	9.78e-18	31.6394
FAM181A	-0.70588	0.378511	-9.16399	8.11e-19	1.04e-17	31.5744
DISP1	-0.747398	1.89604	-9.15824	8.5e-19	1.09e-17	31.5282
SELENBP1	-1.71045	5.4428	-9.15611	8.65e-19	1.11e-17	31.5112
SNHG4	0.792887	1.0716	9.15393	8.8e-19	1.13e-17	31.4937
NKD1	-0.886217	0.85285	-9.14319	9.6e-19	1.23e-17	31.4077
ZNF687	0.657387	3.11309	9.13789	1e-18	1.29e-17	31.3653
SIX1	1.43749	2.1188	9.13713	1.01e-18	1.29e-17	31.3592
POP1	0.525533	1.4797	9.13344	1.04e-18	1.33e-17	31.3296
RAB8B	-0.844621	2.97114	-9.12344	1.13e-18	1.44e-17	31.2497
CHPF	1.11708	5.28097	9.12279	1.13e-18	1.45e-17	31.2445
TCF19	0.900832	2.81569	9.12147	1.15e-18	1.46e-17	31.2339
THRB	-0.681711	1.10892	-9.12063	1.15e-18	1.47e-17	31.2272
ABCE1	0.589603	3.60887	9.12054	1.15e-18	1.47e-17	31.2265
BCL2L12	0.805309	2.94178	9.12032	1.16e-18	1.48e-17	31.2247
GPC5	-0.720321	0.494136	-9.11877	1.17e-18	1.49e-17	31.2124
SLC2A5	0.865311	1.06618	9.11603	1.2e-18	1.52e-17	31.1905
TLN1	-0.749613	5.28535	-9.10928	1.26e-18	1.61e-17	31.1365
FASTK	0.798442	4.26381	9.10915	1.27e-18	1.61e-17	31.1355
FAM43A	-0.891642	2.02135	-9.1087	1.27e-18	1.61e-17	31.1319
C5orf22	0.636147	3.20532	9.10697	1.29e-18	1.64e-17	31.1181
SLC9A7	0.789925	1.90024	9.10009	1.36e-18	1.73e-17	31.0632
EPHX3	1.44259	2.79898	9.09881	1.38e-18	1.75e-17	31.053
SNORD60	0.941766	1.3114	9.09856	1.38e-18	1.75e-17	31.0509
TAF4	0.518859	1.86391	9.09235	1.45e-18	1.84e-17	31.0015
LRRC42	0.678613	3.76728	9.09177	1.46e-18	1.84e-17	30.9968
MRPL13	0.769033	3.13326	9.08708	1.51e-18	1.91e-17	30.9594
FCGR3A	-1.45148	5.00345	-9.08537	1.53e-18	1.94e-17	30.9458
GJA1	-1.46713	4.94224	-9.08371	1.55e-18	1.96e-17	30.9326
SGK1	-1.08402	3.48935	-9.08115	1.59e-18	2e-17	30.9122
C6	-1.02558	0.69351	-9.07558	1.66e-18	2.09e-17	30.8678
FAM189B	0.728816	3.17154	9.07294	1.69e-18	2.14e-17	30.8468
GPN1	0.605943	3.72732	9.07167	1.71e-18	2.16e-17	30.8367
EGLN3	1.64989	2.50927	9.071	1.72e-18	2.17e-17	30.8314
DNAJC22	1.12477	1.24741	9.06352	1.83e-18	2.3e-17	30.7718
RPGR	-0.579976	1.29144	-9.05875	1.9e-18	2.39e-17	30.7339
UCHL3	0.593341	2.25651	9.05774	1.92e-18	2.41e-17	30.7259
PRKDC	0.967824	3.79922	9.05757	1.92e-18	2.41e-17	30.7245
EHMT2	0.707639	3.41037	9.05704	1.93e-18	2.42e-17	30.7203
RASGRP2	-0.755911	1.12754	-9.05539	1.95e-18	2.45e-17	30.7072
NUDT22	0.639111	2.89714	9.05217	2e-18	2.51e-17	30.6816
MX2	0.988299	2.28318	9.0486	2.06e-18	2.58e-17	30.6532
TTLL4	0.547548	2.17991	9.0452	2.12e-18	2.66e-17	30.6262
AJM1	0.600237	1.01857	9.04442	2.13e-18	2.67e-17	30.6201
DUSP8	-0.843351	2.05518	-9.04121	2.19e-18	2.74e-17	30.5945
IQCC	0.582593	1.60862	9.04018	2.21e-18	2.76e-17	30.5864
TMEM223	0.640943	3.17772	9.03814	2.24e-18	2.8e-17	30.5702
RNVU1-32	1.02674	1.18012	9.0337	2.32e-18	2.9e-17	30.5349
HSP90AB1	0.703801	8.73822	9.02937	2.41e-18	3e-17	30.5006
TMOD2	-0.557907	1.0703	-9.02835	2.43e-18	3.03e-17	30.4925
CYB5R3	-0.802481	5.25177	-9.02697	2.45e-18	3.06e-17	30.4815
OLFML2A	-0.999296	2.16611	-9.02611	2.47e-18	3.08e-17	30.4748
TTPAL	0.574294	2.18931	9.02427	2.51e-18	3.12e-17	30.4602
C2orf68	0.548541	3.44265	9.02348	2.52e-18	3.14e-17	30.4539
TCERG1	0.595702	2.70236	9.02169	2.56e-18	3.18e-17	30.4397
MRGPRF	-0.874933	1.6175	-9.0168	2.66e-18	3.31e-17	30.401
JAK3	0.862806	2.22542	9.01644	2.67e-18	3.31e-17	30.3981
SPTAN1	-0.698992	4.32391	-9.01549	2.69e-18	3.34e-17	30.3905
ATAD5	0.653258	1.06293	9.01491	2.7e-18	3.35e-17	30.386
LAPTM5	-1.20748	6.45844	-9.01393	2.72e-18	3.38e-17	30.3783
FKBP4	0.956409	4.32251	9.00942	2.82e-18	3.5e-17	30.3425
FAM180A	-0.539953	0.55957	-9.00406	2.95e-18	3.65e-17	30.3
TMEM165	0.685401	4.29944	8.9989	3.07e-18	3.8e-17	30.2592
DGUOK	0.566753	4.79227	8.99015	3.3e-18	4.07e-17	30.1901
POLR1H	0.571134	2.50519	8.98844	3.34e-18	4.13e-17	30.1766
NT5DC1	-0.51268	2.56675	-8.98411	3.46e-18	4.27e-17	30.1423
STOML3	-1.05184	0.647555	-8.9831	3.49e-18	4.3e-17	30.1343
CTSG	-0.961067	0.895482	-8.98195	3.52e-18	4.34e-17	30.1253
MXD3	0.641857	1.20725	8.98089	3.55e-18	4.38e-17	30.1168
LRIF1	0.696565	2.58961	8.98008	3.57e-18	4.4e-17	30.1104
COQ9	0.576057	3.5575	8.97803	3.63e-18	4.47e-17	30.0943
PSMD12	0.501342	3.842	8.97685	3.67e-18	4.51e-17	30.085
EIF3I	0.627399	6.75469	8.97651	3.68e-18	4.52e-17	30.0822
PDZRN3	-0.752009	1.4195	-8.97525	3.71e-18	4.56e-17	30.0723
CCNE2	0.725546	1.03121	8.97504	3.72e-18	4.57e-17	30.0707
FAHD1	0.525685	3.22574	8.97403	3.75e-18	4.6e-17	30.0627
EPB41L3	-0.918603	1.80084	-8.97311	3.78e-18	4.63e-17	30.0554
ZNF587	0.685333	1.86204	8.97282	3.79e-18	4.64e-17	30.0532
MMP9	1.90652	4.28243	8.97262	3.79e-18	4.64e-17	30.0516
B4GALT4	0.736444	2.36921	8.96637	3.99e-18	4.88e-17	30.0023
RRM1	0.67312	3.92716	8.96621	3.99e-18	4.88e-17	30.001
GRHL2	0.78112	3.25716	8.96606	4e-18	4.88e-17	29.9998
ELMO1	-0.800606	1.82961	-8.96491	4.03e-18	4.92e-17	29.9907
DKK3	-1.16891	3.89192	-8.96148	4.15e-18	5.05e-17	29.9636
GEN1	0.542903	1.10965	8.95694	4.3e-18	5.24e-17	29.9279
GALC	-0.687393	2.88058	-8.95363	4.41e-18	5.37e-17	29.9018
TBXA2R	-0.501974	1.01153	-8.95311	4.43e-18	5.39e-17	29.8977
ACY1	0.522688	1.27157	8.94882	4.59e-18	5.58e-17	29.8639
MCTS2P	0.740717	1.4005	8.94585	4.7e-18	5.71e-17	29.8405
NEIL3	1.02062	1.03507	8.94512	4.72e-18	5.74e-17	29.8347
ADAM15	0.884461	4.96764	8.94254	4.82e-18	5.85e-17	29.8144
ENC1	1.04744	3.88038	8.94251	4.82e-18	5.85e-17	29.8142
BTG2	-1.34459	5.62315	-8.93776	5.01e-18	6.07e-17	29.7768
MYO1F	-0.859471	2.32888	-8.93745	5.02e-18	6.08e-17	29.7743
UST	-0.909443	1.58799	-8.93227	5.23e-18	6.33e-17	29.7336
CDK5	0.643148	2.71067	8.92979	5.34e-18	6.46e-17	29.7141
GUF1	0.560128	2.88817	8.92867	5.39e-18	6.51e-17	29.7053
POLD2	0.759667	4.56379	8.92655	5.48e-18	6.62e-17	29.6886
LRRC71	-0.850363	0.490679	-8.91792	5.87e-18	7.08e-17	29.6207
MTG1	0.591016	1.38948	8.91374	6.07e-18	7.32e-17	29.5879
S100A4	-1.55813	7.01715	-8.91223	6.14e-18	7.4e-17	29.5761
BOLA1	0.831135	3.41262	8.91199	6.15e-18	7.41e-17	29.5742
STARD4	-0.774277	2.17565	-8.90883	6.31e-18	7.6e-17	29.5493
CCT8	0.570751	5.61116	8.90526	6.49e-18	7.81e-17	29.5213
DUSP3	-0.533049	4.34895	-8.90466	6.52e-18	7.85e-17	29.5166
SUZ12P1	0.683915	1.64324	8.90384	6.56e-18	7.89e-17	29.5102
CDC123	0.566307	4.60955	8.90373	6.57e-18	7.9e-17	29.5094
TMEM178A	-0.941492	1.02521	-8.90346	6.58e-18	7.91e-17	29.5072
NCAPD3	0.695925	2.12941	8.90277	6.62e-18	7.95e-17	29.5018
CYP2F1	-0.796129	0.402793	-8.90073	6.73e-18	8.07e-17	29.4858
POLA2	0.597421	2.20886	8.89794	6.88e-18	8.25e-17	29.4639
MIR25	1.20038	2.07613	8.89772	6.89e-18	8.26e-17	29.4622
EEF1AKNMT	0.517435	3.68276	8.89745	6.9e-18	8.27e-17	29.46
PNO1	0.613623	3.48291	8.89713	6.92e-18	8.29e-17	29.4576
PLAU	1.84675	5.03364	8.89583	6.99e-18	8.37e-17	29.4474
NUDT8	0.931512	2.52161	8.89569	7e-18	8.37e-17	29.4462
DCDC2	-0.956353	1.04461	-8.89149	7.24e-18	8.65e-17	29.4134
P2RX1	-0.655042	0.985328	-8.89041	7.3e-18	8.72e-17	29.4049
CCDC102B	-0.617058	1.23294	-8.88711	7.49e-18	8.95e-17	29.379
SDF2L1	1.00065	4.69048	8.88224	7.79e-18	9.29e-17	29.3408
GGTLC1	-2.18946	2.73413	-8.87891	8e-18	9.54e-17	29.3148
PLEKHH2	-0.985349	1.62795	-8.87731	8.1e-18	9.65e-17	29.3022
PSMC6	0.57501	3.40686	8.87341	8.36e-18	9.94e-17	29.2717
RPL7L1	0.5047	3.90989	8.87209	8.44e-18	1e-16	29.2614
MRPS33	0.642413	2.81991	8.87116	8.51e-18	1.01e-16	29.2541
DPT	-1.54929	3.49017	-8.86657	8.82e-18	1.05e-16	29.2182
TARBP2	0.624919	2.9452	8.86608	8.85e-18	1.05e-16	29.2144
GPR65	-0.719408	1.31658	-8.86357	9.03e-18	1.07e-16	29.1947
TJP2	-0.72838	3.65075	-8.86091	9.23e-18	1.09e-16	29.1739
GID8	0.573841	4.23056	8.8609	9.23e-18	1.09e-16	29.1739
SNRPG	0.799878	4.50595	8.8588	9.38e-18	1.11e-16	29.1574
RPS10P7	0.554925	1.17237	8.85713	9.51e-18	1.12e-16	29.1444
NUDT1	0.792108	2.83846	8.85595	9.6e-18	1.13e-16	29.1351
GOLPH3L	0.708942	4.14403	8.85304	9.82e-18	1.16e-16	29.1124
TOP1MT	0.702614	2.46564	8.85176	9.92e-18	1.17e-16	29.1024
MAFG-DT	0.807952	2.01458	8.8516	9.93e-18	1.17e-16	29.1011
TMEM267	0.656367	2.65009	8.84752	1.03e-17	1.21e-16	29.0693
ACY3	1.19148	1.53033	8.84041	1.09e-17	1.28e-16	29.0138
MIR23A	-1.08318	0.982491	-8.83941	1.09e-17	1.29e-16	29.006
DSG2	1.18672	4.72719	8.83552	1.13e-17	1.33e-16	28.9757
NFXL1	0.588339	1.97444	8.8349	1.13e-17	1.33e-16	28.9708
MRPL44	0.509326	4.09514	8.83415	1.14e-17	1.34e-16	28.9649
TFR2	0.586606	0.645784	8.83297	1.15e-17	1.35e-16	28.9557
CHMP4C	0.871466	3.75033	8.83268	1.15e-17	1.35e-16	28.9535
DGCR5	0.808888	0.840864	8.83228	1.16e-17	1.36e-16	28.9503
MRPL12	1.06449	4.30486	8.83198	1.16e-17	1.36e-16	28.948
SPRY4	-1.02649	3.39686	-8.8314	1.17e-17	1.37e-16	28.9435
ARMC10	0.53978	3.11181	8.8311	1.17e-17	1.37e-16	28.9412
UBAC2	0.506257	4.08611	8.82657	1.21e-17	1.42e-16	28.9058
RHPN1-AS1	0.63625	1.07985	8.82398	1.24e-17	1.45e-16	28.8857
EFNB2	-1.13889	3.53239	-8.82107	1.26e-17	1.48e-16	28.863
ABCA12	1.00596	0.953053	8.82101	1.26e-17	1.48e-16	28.8625
MTG2	0.607683	2.74729	8.81597	1.32e-17	1.54e-16	28.8232
IGKJ5	2.08607	3.03554	8.81504	1.33e-17	1.55e-16	28.816
CDKN1C	-0.984291	2.75214	-8.81347	1.34e-17	1.57e-16	28.8038
WDR43	0.640041	3.65823	8.80902	1.39e-17	1.62e-16	28.7691
FBXL7	-0.725792	1.49554	-8.8083	1.4e-17	1.63e-16	28.7635
HACD1	-0.907085	1.42796	-8.80822	1.4e-17	1.63e-16	28.7629
WFDC3	1.50064	1.71219	8.8064	1.42e-17	1.65e-16	28.7487
GAS7	-0.889148	2.11534	-8.80585	1.43e-17	1.66e-16	28.7445
AXL	-1.03477	3.5279	-8.80482	1.44e-17	1.67e-16	28.7365
PSME4	0.589939	3.33051	8.80074	1.48e-17	1.73e-16	28.7047
SLA	-0.950481	2.40677	-8.79894	1.51e-17	1.75e-16	28.6907
PARVB	-0.660408	2.1176	-8.79836	1.51e-17	1.76e-16	28.6862
DRAM1	-1.29399	4.9193	-8.79714	1.53e-17	1.77e-16	28.6767
BORA	0.601371	1.3667	8.79026	1.61e-17	1.87e-16	28.6232
DEPP1	-1.262	5.15083	-8.78521	1.68e-17	1.95e-16	28.584
KRTCAP3	1.25474	4.7766	8.78365	1.7e-17	1.97e-16	28.5719
C19orf38	-0.723844	1.44877	-8.78025	1.74e-17	2.02e-16	28.5454
MTX1P1	0.750398	1.94952	8.77879	1.76e-17	2.04e-16	28.5341
APOC1	-1.61246	5.96443	-8.77843	1.77e-17	2.05e-16	28.5313
DYNLRB2	-0.99484	0.796745	-8.77345	1.84e-17	2.13e-16	28.4927
TYMSOS	0.60763	0.736846	8.77188	1.86e-17	2.15e-16	28.4805
FAM3C	0.990896	4.12613	8.77172	1.86e-17	2.16e-16	28.4793
EPHX4	0.927792	1.16495	8.76926	1.9e-17	2.2e-16	28.4602
CCDC134	0.508442	1.97769	8.76754	1.93e-17	2.23e-16	28.4469
CCNO	1.34938	2.16395	8.76625	1.95e-17	2.25e-16	28.4369
CBFA2T3	-0.701908	1.05273	-8.76565	1.96e-17	2.26e-16	28.4322
NETO2	0.908131	1.98037	8.76402	1.98e-17	2.28e-16	28.4195
ARHGAP39	0.825043	2.0575	8.75804	2.08e-17	2.39e-16	28.3732
ZNF3	0.525704	2.85184	8.73922	2.41e-17	2.77e-16	28.2275
SEMA3B-AS1	-0.743353	1.11697	-8.73835	2.42e-17	2.79e-16	28.2208
AMPD2	0.553525	2.82674	8.73455	2.5e-17	2.87e-16	28.1913
SPINK1	3.39695	3.92286	8.73204	2.55e-17	2.92e-16	28.1719
RPL37	0.781052	6.29656	8.72923	2.6e-17	2.98e-16	28.1502
MATK	-0.669078	1.09941	-8.72481	2.69e-17	3.09e-16	28.1161
C1orf194	-1.42727	1.22729	-8.72327	2.73e-17	3.12e-16	28.1042
LMNB2	0.905308	3.71549	8.72279	2.74e-17	3.13e-16	28.1005
PXMP4	-1.06897	2.88524	-8.72176	2.76e-17	3.16e-16	28.0925
RCN1	0.774323	4.09923	8.72059	2.79e-17	3.18e-16	28.0835
BCCIP	0.520084	3.53615	8.71727	2.86e-17	3.26e-16	28.0578
NKD2	-1.0424	2.1297	-8.7133	2.95e-17	3.37e-16	28.0272
CARD11	1.25167	2.58563	8.71019	3.02e-17	3.45e-16	28.0032
PIF1	0.636895	0.799497	8.70553	3.13e-17	3.57e-16	27.9673
CPSF1	0.845109	4.07505	8.70271	3.2e-17	3.65e-16	27.9455
PRMT5	0.683342	3.96026	8.69962	3.28e-17	3.73e-16	27.9217
BCKDK	0.598771	4.04489	8.69927	3.29e-17	3.74e-16	27.9189
ATP13A4	-1.67558	2.4525	-8.6976	3.33e-17	3.79e-16	27.9061
ARL6	-0.526057	1.56828	-8.69308	3.45e-17	3.92e-16	27.8712
TOX3	1.48328	2.13861	8.69298	3.46e-17	3.92e-16	27.8705
TRMT2A	0.699072	3.15408	8.6878	3.6e-17	4.08e-16	27.8306
PTGFR	-0.828621	0.654336	-8.6838	3.71e-17	4.21e-16	27.7998
POSTN	1.579	5.03409	8.68357	3.72e-17	4.22e-16	27.798
FA2H	1.41922	2.53012	8.68294	3.74e-17	4.23e-16	27.7932
PRICKLE3	0.577477	2.25846	8.68148	3.78e-17	4.28e-16	27.782
SPSB1	0.841541	4.08409	8.67479	3.98e-17	4.51e-16	27.7305
CENPN	0.738219	1.83147	8.6732	4.03e-17	4.56e-16	27.7182
NDUFS8	0.729728	4.04208	8.66731	4.22e-17	4.77e-16	27.673
C1GALT1C1	0.551707	4.26997	8.66704	4.23e-17	4.78e-16	27.6709
SF3B3	0.53041	3.79682	8.66575	4.27e-17	4.82e-16	27.661
ALDH1A1	-1.81975	4.70873	-8.6656	4.28e-17	4.83e-16	27.6598
MIR34B	-0.547686	0.213424	-8.6647	4.31e-17	4.86e-16	27.6529
LEPROT	-0.501855	4.75505	-8.6636	4.35e-17	4.9e-16	27.6444
DPH3	-0.500734	3.12286	-8.66205	4.4e-17	4.95e-16	27.6325
SLC20A1	0.814276	3.76728	8.66146	4.42e-17	4.97e-16	27.628
CLSTN3	0.713205	3.67023	8.65501	4.65e-17	5.23e-16	27.5785
IGHG3	2.35741	7.28597	8.65331	4.71e-17	5.3e-16	27.5654
UBE2FP1	-0.507414	0.94443	-8.65048	4.81e-17	5.41e-16	27.5437
PFDN4	0.728418	3.34393	8.64864	4.88e-17	5.48e-16	27.5295
RBIS	0.714635	3.5965	8.64584	4.99e-17	5.6e-16	27.5081
ARL6IP1	0.630783	5.87062	8.6448	5.03e-17	5.64e-16	27.5001
IGKC	2.32048	9.52262	8.6437	5.07e-17	5.69e-16	27.4916
GAR1	0.529433	3.28542	8.6433	5.09e-17	5.7e-16	27.4886
RBPMS-AS1	-0.95084	1.57586	-8.63972	5.23e-17	5.86e-16	27.4611
LRRC25	-0.919452	2.32664	-8.63535	5.41e-17	6.06e-16	27.4276
RPP21	0.618228	2.38257	8.63423	5.46e-17	6.1e-16	27.419
HEBP1	-0.53238	3.59633	-8.63308	5.51e-17	6.16e-16	27.4102
PSMD7	0.541673	4.61329	8.63102	5.6e-17	6.25e-16	27.3944
BNIP3	0.951899	3.90535	8.62601	5.82e-17	6.49e-16	27.3561
PDCD11	0.6213	3.02772	8.6214	6.03e-17	6.73e-16	27.3208
POP7	0.819759	4.63395	8.61684	6.25e-17	6.97e-16	27.2859
CD37	-1.08348	3.13816	-8.61601	6.29e-17	7.01e-16	27.2795
RTN4RL2	1.46291	2.1466	8.61486	6.35e-17	7.07e-16	27.2707
USP28	0.649201	2.6293	8.61062	6.56e-17	7.3e-16	27.2383
IL4I1	1.29034	2.52282	8.61044	6.57e-17	7.31e-16	27.2369
ACER3	-0.54803	2.33472	-8.60553	6.82e-17	7.58e-16	27.1994
SMPD4	0.563177	3.24642	8.60448	6.88e-17	7.64e-16	27.1913
CYP51A1	-0.564872	1.34244	-8.59641	7.32e-17	8.12e-16	27.1297
KPNA7	0.9689	1.39722	8.58877	7.77e-17	8.61e-16	27.0713
PRRT3-AS1	0.830835	1.43748	8.58696	7.88e-17	8.73e-16	27.0575
MIR34C	-1.06704	0.597953	-8.58407	8.06e-17	8.92e-16	27.0355
WWC3	-0.81226	3.59718	-8.58256	8.15e-17	9.02e-16	27.0239
PGAP6	0.783395	4.82323	8.58241	8.16e-17	9.02e-16	27.0228
SIGLEC7	-0.719916	1.29576	-8.58239	8.16e-17	9.02e-16	27.0226
PANX2	1.31129	2.12439	8.57871	8.4e-17	9.28e-16	26.9946
CYBB	-1.44202	4.51904	-8.5786	8.41e-17	9.28e-16	26.9938
PSMD3	0.623981	4.89205	8.57606	8.57e-17	9.46e-16	26.9744
SLC29A4	1.40405	1.88586	8.57313	8.77e-17	9.67e-16	26.952
MEA1	0.65163	5.75486	8.57208	8.84e-17	9.75e-16	26.9441
ZMYND10	-1.31402	1.35878	-8.57197	8.85e-17	9.75e-16	26.9432
CITED2	-1.13327	5.44321	-8.5678	9.14e-17	1.01e-15	26.9114
ACSL4	-0.968202	3.98073	-8.56636	9.24e-17	1.02e-15	26.9004
TMEM81	0.520148	1.54817	8.56553	9.3e-17	1.02e-15	26.8941
CEACAM5	3.30337	5.31892	8.563	9.48e-17	1.04e-15	26.8749
BHLHA15	1.26875	1.72671	8.56267	9.51e-17	1.04e-15	26.8724
ARF4	0.51624	6.63993	8.56252	9.52e-17	1.04e-15	26.8712
ST7	-0.525318	2.85513	-8.56022	9.69e-17	1.06e-15	26.8537
CAPSL	-1.42632	1.09321	-8.55585	1e-16	1.1e-15	26.8204
COL4A4	-1.06052	1.95078	-8.55475	1.01e-16	1.11e-15	26.8121
MRPS12	0.848038	3.82843	8.55282	1.03e-16	1.12e-15	26.7974
MBP	-0.567666	1.9657	-8.54847	1.06e-16	1.16e-15	26.7643
SIGLEC6	-0.543009	0.516573	-8.54107	1.12e-16	1.23e-15	26.7081
ETS2	-0.9505	5.2373	-8.5399	1.13e-16	1.24e-15	26.6992
CNGA4	-0.704572	0.452679	-8.53479	1.18e-16	1.29e-15	26.6603
AKT3	-0.837039	1.80869	-8.53322	1.19e-16	1.3e-15	26.6484
TM9SF4	0.523786	4.43461	8.53223	1.2e-16	1.31e-15	26.6409
LSS	-0.70533	3.21717	-8.52789	1.24e-16	1.35e-15	26.608
JRKL	0.574798	2.59354	8.5241	1.28e-16	1.39e-15	26.5792
AARS2	0.55278	2.53301	8.52321	1.29e-16	1.4e-15	26.5724
PER1	-1.19939	3.83387	-8.52195	1.3e-16	1.42e-15	26.5628
KRT18	1.06274	7.58426	8.51761	1.35e-16	1.46e-15	26.53
NOTCH1	-0.782197	2.72411	-8.51148	1.41e-16	1.53e-15	26.4835
FBXL5	-0.548266	4.53899	-8.51108	1.41e-16	1.54e-15	26.4804
HGS	0.603301	3.44034	8.51047	1.42e-16	1.54e-15	26.4758
NTM	-1.09239	1.61145	-8.50911	1.44e-16	1.56e-15	26.4655
EFNB1	-1.0473	3.24927	-8.50462	1.49e-16	1.61e-15	26.4315
DOCK8	-0.869152	2.19316	-8.50004	1.54e-16	1.67e-15	26.3968
TCEA1	0.639023	4.2712	8.49891	1.55e-16	1.68e-15	26.3883
RNF207	0.791372	1.43385	8.49696	1.58e-16	1.71e-15	26.3735
HECA	-0.667903	3.00873	-8.49053	1.66e-16	1.79e-15	26.3249
PLEKHG6	0.922672	1.80856	8.49029	1.66e-16	1.79e-15	26.323
PDE1C	-0.537805	0.423802	-8.49016	1.66e-16	1.8e-15	26.3221
PSMB5	0.721194	5.91217	8.48714	1.7e-16	1.84e-15	26.2992
LBH	-0.972282	4.97097	-8.48704	1.7e-16	1.84e-15	26.2985
TAPT1	-0.684009	2.55332	-8.48563	1.72e-16	1.86e-15	26.2878
WFDC12	-0.913996	0.445908	-8.48385	1.74e-16	1.88e-15	26.2743
FOS	-1.58063	6.25413	-8.47551	1.86e-16	2e-15	26.2113
ADAR	0.604286	5.76221	8.47473	1.87e-16	2.01e-15	26.2054
CIBAR2	-1.28758	1.11662	-8.47464	1.87e-16	2.02e-15	26.2047
BEAN1	0.840471	1.0013	8.47171	1.91e-16	2.06e-15	26.1826
PARP2	0.591746	2.5817	8.46843	1.96e-16	2.11e-15	26.1579
MAP4	-0.556802	4.08857	-8.46785	1.97e-16	2.12e-15	26.1535
TMEM245	-0.684875	3.65141	-8.46644	1.99e-16	2.14e-15	26.1428
SGMS2	-0.990913	3.3459	-8.46613	2e-16	2.14e-15	26.1405
STAP2	0.827205	3.48067	8.46358	2.04e-16	2.18e-15	26.1213
C5orf38	-1.47142	2.01441	-8.46345	2.04e-16	2.19e-15	26.1203
SRF	-0.542885	3.93514	-8.46302	2.05e-16	2.19e-15	26.1171
MTM1	-0.557677	2.40278	-8.46247	2.05e-16	2.2e-15	26.1129
AZIN2	0.573362	1.13213	8.46223	2.06e-16	2.2e-15	26.1111
SPRED3	0.500514	0.592078	8.4614	2.07e-16	2.22e-15	26.1048
CCDC68	-0.864446	1.72274	-8.46106	2.08e-16	2.22e-15	26.1022
ID2	-0.956788	4.28194	-8.45921	2.11e-16	2.25e-15	26.0883
SRP54	0.695262	4.39241	8.45475	2.18e-16	2.33e-15	26.0547
C1orf189	-1.18852	0.977538	-8.45467	2.18e-16	2.33e-15	26.0541
NDUFS6	0.861605	5.23008	8.45225	2.22e-16	2.37e-15	26.0358
GOT2	0.557583	4.56495	8.45126	2.24e-16	2.39e-15	26.0283
BCL2A1	-1.16949	3.19861	-8.44586	2.33e-16	2.49e-15	25.9876
ZDHHC3	-0.620694	3.63575	-8.44428	2.36e-16	2.51e-15	25.9757
TTC29	-0.718112	0.425015	-8.44016	2.44e-16	2.59e-15	25.9447
SLPI	-2.28497	8.22582	-8.44004	2.44e-16	2.59e-15	25.9438
METTL17	0.594925	2.99614	8.4376	2.48e-16	2.64e-15	25.9254
SAMD5	-0.799496	1.04979	-8.43468	2.54e-16	2.7e-15	25.9035
PDGFRL	1.07057	2.63269	8.43347	2.56e-16	2.72e-15	25.8943
ANO9	1.08968	2.48222	8.43021	2.63e-16	2.79e-15	25.8699
ALPP	-0.975287	0.643581	-8.42905	2.65e-16	2.81e-15	25.8611
RERG	-0.885397	1.74092	-8.42891	2.65e-16	2.81e-15	25.86
PLBD1	-1.23968	3.85905	-8.42086	2.82e-16	2.99e-15	25.7995
ARNTL2	1.27084	2.06014	8.41505	2.95e-16	3.12e-15	25.7559
TSPAN17	0.576962	3.57804	8.40935	3.08e-16	3.26e-15	25.7131
TMOD3	-0.570311	3.42366	-8.40747	3.13e-16	3.31e-15	25.699
KIFC2	1.07159	2.11391	8.40666	3.14e-16	3.33e-15	25.6929
SOD3	-1.27934	4.03294	-8.39695	3.39e-16	3.58e-15	25.62
ARID5A	-0.74545	3.04207	-8.39407	3.46e-16	3.66e-15	25.5985
SNHG12	0.857694	2.3894	8.39229	3.51e-16	3.71e-15	25.5851
EHD1	-0.740728	3.68616	-8.39071	3.55e-16	3.75e-15	25.5733
NDN	-1.0197	3.15794	-8.38822	3.62e-16	3.82e-15	25.5546
[truncated: 1,711 more rows]
