# Supplementary material for: A prognostic model of lung adenocarcinoma constructed based on circadian rhythm genes and its potential clinical significance
Source: Front Oncol. 2025 Feb 18;15:1464578. doi: 10.3389/fonc.2025.1464578 (PMC11876053; doi:10.3389/fonc.2025.1464578)
Supplement: Supplementary file 7 [file Table4.xlsx]

## Sheet: Table 2
Supplementary Table 4: Genes associated with differential circadian rhythms (CR).
Serial number	Genes
1	Symbol
2	SFTPC
3	PTGDS
4	CDK1
5	TOP2A
6	HLA-DMA
7	KLF15
8	TIMELESS
9	TUBB3
10	CLDN5
11	ARNTL2
12	PER1
13	EGR1
