# Supplementary material for: A prognostic model of lung adenocarcinoma constructed based on circadian rhythm genes and its potential clinical significance
Source: Front Oncol. 2025 Feb 18;15:1464578. doi: 10.3389/fonc.2025.1464578 (PMC11876053; doi:10.3389/fonc.2025.1464578)
Supplement: Supplementary file 8 [file Table5.xlsx]

## Sheet: Sheet1
Supplementary Table 5: Expression of prognostic genes and regression coefficients.
id	coef	exp (coef)	se (coef)	z	p value
CDK1	0.22	1.24	0.09	2	0.02
HLA-DMA	-0.17	0.84	0.09	-2	0.05
