# Supplementary material for: A prognostic model of lung adenocarcinoma constructed based on circadian rhythm genes and its potential clinical significance
Source: Front Oncol. 2025 Feb 18;15:1464578. doi: 10.3389/fonc.2025.1464578 (PMC11876053; doi:10.3389/fonc.2025.1464578)
Supplement: Supplementary file 9 [file Table6.xlsx]

## Sheet: Sheet1
Supplementary Table 6. Analysis of different subtypes of clinical features between high and low risk groups
		risk
	Total	high	low	P-value
	(N=336)	(N=168)	(N=168)
vital
Alived	216 (64.3%)	97 (57.7%)	119 (70.8%)	0.0168
Dead	120 (35.7%)	71 (42.3%)	49 (29.2%)
Stage
Stage I	182 (54.2%)	75 (44.6%)	107 (63.7%)	0.005
Stage II	79 (23.5%)	47 (28.0%)	32 (19.0%)
Stage III	56 (16.7%)	33 (19.6%)	23 (13.7%)
Stage IV	19 (5.7%)	13 (7.7%)	6 (3.6%)
M_Stage
M0	218 (64.9%)	109 (64.9%)	109 (64.9%)	0.123
M1	18 (5.4%)	13 (7.7%)	5 (3.0%)
MX	100 (29.8%)	46 (27.4%)	54 (32.1%)
N_Stage
N0	215 (64.0%)	96 (57.1%)	119 (70.8%)	0.0702
N1	67 (19.9%)	41 (24.4%)	26 (15.5%)
N2	46 (13.7%)	28 (16.7%)	18 (10.7%)
N3	2 (0.6%)	1 (0.6%)	1 (0.6%)
NX	6 (1.8%)	2 (1.2%)	4 (2.4%)
T_Stage
T1	121 (36.0%)	45 (26.8%)	76 (45.2%)	0.00393
T2	171 (50.9%)	99 (58.9%)	72 (42.9%)
T3	30 (8.9%)	18 (10.7%)	12 (7.1%)
T4	12 (3.6%)	6 (3.6%)	6 (3.6%)
TX	2 (0.6%)	0 (0%)	2 (1.2%)
gender
female	188 (56.0%)	86 (51.2%)	102 (60.7%)	0.0993
male	148 (44.0%)	82 (48.8%)	66 (39.3%)
Smoking_Category
Non-Smoker	30 (8.9%)	15 (8.9%)	15 (8.9%)	1
Smoker	150 (44.6%)	74 (44.0%)	76 (45.2%)
Missing	156 (46.4%)	79 (47.0%)	77 (45.8%)
age (years)
<=65	162 (48.2%)	89 (53.0%)	73 (43.5%)	0.101
>65	174 (51.8%)	79 (47.0%)	95 (56.5%)
