# Supplementary material for: A prognostic model of lung adenocarcinoma constructed based on circadian rhythm genes and its potential clinical significance
Source: Front Oncol. 2025 Feb 18;15:1464578. doi: 10.3389/fonc.2025.1464578 (PMC11876053; doi:10.3389/fonc.2025.1464578)
Supplement: Supplementary file 10 [file Table7.xlsx]

## Sheet: Table s4
Supplementary Table 7. List of different pathways identified by Gene set variation analysis (GSVA).
id	logFC	AveExpr	t	P.Value	adj.P.Val	B
Cell cycle	0.0357787	0.354939	17.6726	6.14e-50	2.09e-47	102.045
Homologous recombination	0.034536	0.250716	16.9048	7.16e-47	1.22e-44	94.9895
Oocyte meiosis	0.0176309	0.249795	14.9185	5.26e-39	5.98e-37	76.901
DNA replication	0.0410547	0.374143	14.7582	2.23e-38	1.9e-36	75.4586
Fanconi anemia pathway	0.0271553	0.239327	13.7778	1.43e-34	9.75e-33	66.7137
Mismatch repair	0.0262965	0.358786	13.64	4.84e-34	2.75e-32	65.4974
Progesterone-mediated oocyte maturation	0.0183096	0.243487	13.5483	1.09e-33	5.29e-32	64.6902
Cellular senescence	0.0122799	0.347404	12.8931	3.37e-31	1.44e-29	58.9697
Lysosome	-0.0141594	0.401224	-11.8528	2.49e-27	9.44e-26	50.0956
RNA transport	0.0118116	0.306816	11.0619	1.78e-24	6.07e-23	43.5565
Pancreatic secretion	-0.020936	0.183055	-10.8033	1.46e-23	4.52e-22	41.4637
Salivary secretion	-0.0212167	0.188786	-10.1396	2.9e-21	8.23e-20	36.2054
Nucleotide excision repair	0.0124959	0.376203	9.92854	1.5e-20	3.94e-19	34.5699
Arachidonic acid metabolism	-0.0247893	0.192641	-9.72223	7.39e-20	1.8e-18	32.9896
Taurine and hypotaurine metabolism	-0.0404898	0.131763	-9.14331	5.83e-18	1.32e-16	28.6576
Sulfur metabolism	-0.0250458	0.438854	-9.10365	7.82e-18	1.67e-16	28.3666
Ribosome biogenesis in eukaryotes	0.0101486	0.144486	9.06054	1.07e-17	2.16e-16	28.0511
Proteasome	0.0117347	0.428884	8.95142	2.4e-17	4.54e-16	27.2568
Renin secretion	-0.01876	0.210571	-8.89162	3.71e-17	6.66e-16	26.8239
Viral carcinogenesis	0.0114348	0.3126	8.8773	4.12e-17	7.02e-16	26.7206
Aldosterone-regulated sodium reabsorption	-0.016302	0.271138	-8.81192	6.62e-17	1.08e-15	26.2498
One carbon pool by folate	0.0167684	0.298891	8.77027	8.95e-17	1.39e-15	25.9512
Linoleic acid metabolism	-0.0323292	0.076054	-8.68512	1.65e-16	2.45e-15	25.3433
Glycosaminoglycan degradation	-0.0196087	0.332329	-8.6506	2.12e-16	3.01e-15	25.0979
Vasopressin-regulated water reabsorption	-0.0118545	0.356384	-8.62271	2.59e-16	3.53e-15	24.9001
Fatty acid degradation	-0.021496	0.27109	-8.59372	3.18e-16	4.18e-15	24.6949
Aldosterone synthesis and secretion	-0.0141245	0.237959	-8.38026	1.45e-15	1.83e-14	23.1981
Spliceosome	0.00764521	0.371273	8.19028	5.45e-15	6.63e-14	21.8867
Ether lipid metabolism	-0.0165079	0.227494	-8.15835	6.79e-15	7.99e-14	21.6683
Oxytocin signaling pathway	-0.0115269	0.231722	-8.08439	1.13e-14	1.29e-13	21.1645
Parathyroid hormone synthesis	-0.0118891	0.277353	-8.04694	1.46e-14	1.61e-13	20.9106
Basal transcription factors	0.0117675	0.285237	8.03604	1.58e-14	1.68e-13	20.8368
GnRH signaling pathway	-0.010273	0.284921	-8.01428	1.83e-14	1.89e-13	20.6898
Tight junction	-0.00921664	0.312794	-8.00686	1.92e-14	1.93e-13	20.6397
Base excision repair	0.016174	0.366573	7.9849	2.23e-14	2.18e-13	20.4917
Primary bile acid biosynthesis	-0.0249854	0.138855	-7.97184	2.44e-14	2.31e-13	20.4038
Glycosphingolipid biosynthesis - ganglio series	-0.0180182	0.301206	-7.95296	2.78e-14	2.56e-13	20.2769
Hematopoietic cell lineage	-0.0278605	0.241006	-7.94454	2.94e-14	2.64e-13	20.2204
Drug metabolism - cytochrome P450	-0.0342098	0.0941161	-7.80777	7.41e-14	6.48e-13	19.3081
Glycerophospholipid metabolism	-0.0108692	0.250069	-7.73374	1.22e-13	1.04e-12	18.8188
Vascular smooth muscle contraction	-0.014468	0.218355	-7.67743	1.77e-13	1.47e-12	18.4489
Cholesterol metabolism	-0.015349	0.226116	-7.65796	2.01e-13	1.64e-12	18.3214
alpha-Linolenic acid metabolism	-0.0256948	0.14944	-7.63575	2.33e-13	1.85e-12	18.1762
Viral myocarditis	-0.016426	0.393007	-7.57752	3.43e-13	2.66e-12	17.7972
Vitamin B6 metabolism	0.0327312	0.302027	7.57406	3.51e-13	2.66e-12	17.7747
Ubiquitin mediated proteolysis	0.00529408	0.359247	7.55954	3.86e-13	2.86e-12	17.6805
p53 signaling pathway	0.0117522	0.341351	7.48935	6.11e-13	4.43e-12	17.227
Vibrio cholerae infection	-0.00834997	0.393385	-7.464	7.21e-13	5.12e-12	17.064
Intestinal immune network for IgA production	-0.0285945	0.281509	-7.44536	8.14e-13	5.66e-12	16.9444
Fluid shear stress and atherosclerosis	-0.00892488	0.333446	-7.39776	1.11e-12	7.56e-12	16.6399
Gastric acid secretion	-0.0140709	0.195941	-7.38434	1.21e-12	8.08e-12	16.5543
Bile secretion	-0.0168294	0.134267	-7.24132	3.03e-12	1.99e-11	15.6491
Thyroid hormone synthesis	-0.00991972	0.245255	-7.22205	3.43e-12	2.2e-11	15.5281
Protein digestion and absorption	-0.0162202	0.187464	-7.21472	3.59e-12	2.27e-11	15.4821
Asthma	-0.0240963	0.294192	-7.18371	4.37e-12	2.71e-11	15.2881
Cell adhesion molecules	-0.0180944	0.266381	-7.0794	8.45e-12	5.15e-11	14.6399
Amphetamine addiction	-0.0133217	0.224497	-6.98937	1.48e-11	8.88e-11	14.0862
PPAR signaling pathway	-0.0147056	0.230138	-6.96414	1.74e-11	1.02e-10	13.9319
Non-homologous end-joining	0.0170835	0.303658	6.83369	3.88e-11	2.24e-10	13.1411
Histidine metabolism	-0.032447	0.273583	-6.80751	4.55e-11	2.59e-10	12.9837
Th17 cell differentiation	-0.0134054	0.363578	-6.80077	4.75e-11	2.65e-10	12.9433
Retinol metabolism	-0.0200232	0.111255	-6.71068	8.2e-11	4.51e-10	12.4058
Complement and coagulation cascades	-0.0220939	0.218615	-6.68546	9.55e-11	5.17e-10	12.2563
Other glycan degradation	-0.0134432	0.441037	-6.66694	1.07e-10	5.69e-10	12.1468
Platelet activation	-0.0110775	0.276041	-6.61997	1.42e-10	7.43e-10	11.8701
Chemical carcinogenesis	-0.0236421	0.102261	-6.61147	1.49e-10	7.51e-10	11.8202
Regulation of lipolysis in adipocytes	-0.0150313	0.177014	-6.61056	1.5e-10	7.51e-10	11.8148
Adrenergic signaling in cardiomyocytes	-0.0106758	0.203892	-6.61053	1.5e-10	7.51e-10	11.8147
Long-term depression	-0.0092313	0.230868	-6.60156	1.58e-10	7.81e-10	11.7621
Choline metabolism in cancer	-0.00754145	0.278559	-6.4914	3.04e-10	1.48e-09	11.1204
Tryptophan metabolism	-0.0141221	0.256853	-6.47639	3.32e-10	1.6e-09	11.0336
cAMP signaling pathway	-0.01	0.203208	-6.41146	4.86e-10	2.3e-09	10.6601
Cortisol synthesis and secretion	-0.0128625	0.219984	-6.3838	5.71e-10	2.67e-09	10.5019
Metabolism of xenobiotics by cytochrome P450	-0.0250467	0.120796	-6.34426	7.19e-10	3.31e-09	10.2766
Alanine	0.0121163	0.226875	6.31677	8.43e-10	3.83e-09	10.1207
Endocrine and other factor-regulated calcium reabsorption	-0.00944707	0.272276	-6.31051	8.74e-10	3.92e-09	10.0852
Coronavirus disease - COVID-19	-0.00665574	0.361911	-6.26436	1.14e-09	5.05e-09	9.82474
MAPK signaling pathway	-0.00748367	0.262919	-6.25159	1.23e-09	5.37e-09	9.75295
mRNA surveillance pathway	0.00706672	0.316915	6.21536	1.51e-09	6.52e-09	9.54991
Aminoacyl-tRNA biosynthesis	0.00966391	0.378671	6.19983	1.65e-09	7.04e-09	9.46314
Melanogenesis	-0.0088194	0.246761	-6.16671	1.99e-09	8.39e-09	9.27873
Cysteine and methionine metabolism	0.00883244	0.327209	6.03841	4.11e-09	1.71e-08	8.57169
Tyrosine metabolism	-0.0193337	0.15269	-6.00175	5.04e-09	2.07e-08	8.37185
Fc epsilon RI signaling pathway	-0.00842626	0.293923	-5.98481	5.54e-09	2.25e-08	8.27983
Ovarian steroidogenesis	-0.0131233	0.147157	-5.94292	6.98e-09	2.8e-08	8.05324
Ras signaling pathway	-0.00771054	0.235023	-5.92448	7.73e-09	3.06e-08	7.9539
Peroxisome	-0.00929155	0.311712	-5.90835	8.45e-09	3.31e-08	7.86718
Leukocyte transendothelial migration	-0.0110737	0.304902	-5.87774	9.99e-09	3.87e-08	7.70319
Cocaine addiction	-0.0121231	0.235422	-5.86301	1.08e-08	4.15e-08	7.62453
Amoebiasis	-0.0131694	0.280622	-5.84805	1.18e-08	4.45e-08	7.5448
AGE-RAGE signaling pathway in diabetic complications	-0.00969223	0.342221	-5.80415	1.49e-08	5.59e-08	7.3118
Basal cell carcinoma	-0.0119541	0.243785	-5.77286	1.77e-08	6.55e-08	7.1466
GnRH secretion	-0.00915055	0.190855	-5.76626	1.83e-08	6.72e-08	7.11183
Dilated cardiomyopathy	-0.0134871	0.185537	-5.7628	1.87e-08	6.77e-08	7.09364
cGMP-PKG signaling pathway	-0.0087177	0.241423	-5.73489	2.17e-08	7.79e-08	6.94711
Pancreatic cancer	0.00588591	0.368538	5.68662	2.81e-08	9.98e-08	6.69504
Phagosome	-0.0105672	0.374234	-5.67105	3.05e-08	1.07e-07	6.61414
Pyrimidine metabolism	0.00784292	0.326628	5.66215	3.2e-08	1.11e-07	6.56795
Autoimmune thyroid disease	-0.0150106	0.173877	-5.57083	5.19e-08	1.79e-07	6.09765
Phosphonate and phosphinate metabolism	0.0155072	0.240305	5.54263	6.02e-08	2.05e-07	5.95368
Alcoholism	0.0142887	0.178126	5.54085	6.07e-08	2.05e-07	5.94466
Calcium signaling pathway	-0.00957866	0.163166	-5.51954	6.79e-08	2.27e-07	5.83627
Inflammatory mediator regulation of TRP channels	-0.00735096	0.202149	-5.51545	6.93e-08	2.3e-07	5.81553
Renin-angiotensin system	-0.0194299	0.191376	-5.50422	7.35e-08	2.41e-07	5.75863
Th1 and Th2 cell differentiation	-0.0104908	0.341456	-5.48371	8.18e-08	2.66e-07	5.6549
Endometrial cancer	-0.00616673	0.340499	-5.4685	8.85e-08	2.85e-07	5.5782
Insulin secretion	-0.010266	0.184726	-5.4041	1.23e-07	3.93e-07	5.25545
Phospholipase D signaling pathway	-0.00750176	0.251106	-5.3414	1.7e-07	5.37e-07	4.94428
Fatty acid elongation	0.0121544	0.291058	5.33463	1.76e-07	5.5e-07	4.91087
Collecting duct acid secretion	-0.00798635	0.340421	-5.29296	2.17e-07	6.73e-07	4.70599
African trypanosomiasis	-0.0161327	0.167044	-5.28511	2.26e-07	6.94e-07	4.66756
Relaxin signaling pathway	-0.00634198	0.305507	-5.26937	2.45e-07	7.39e-07	4.5906
Toxoplasmosis	-0.0092332	0.365127	-5.26909	2.45e-07	7.39e-07	4.58921
Arginine and proline metabolism	-0.00985085	0.308019	-5.24019	2.83e-07	8.47e-07	4.44849
Biosynthesis of unsaturated fatty acids	0.0118804	0.296848	5.23533	2.9e-07	8.61e-07	4.42487
ECM-receptor interaction	-0.0131495	0.242005	-5.21977	3.14e-07	9.22e-07	4.34941
Long-term potentiation	-0.0066933	0.26948	-5.21237	3.26e-07	9.49e-07	4.3136
Hedgehog signaling pathway	-0.00989586	0.270838	-5.14667	4.51e-07	1.3e-06	3.99753
Chronic myeloid leukemia	0.00547317	0.383106	5.099	5.7e-07	1.63e-06	3.77032
Glutathione metabolism	-0.0121792	0.301367	-5.0955	5.8e-07	1.65e-06	3.7537
Inflammatory bowel disease	-0.0152179	0.298231	-5.07151	6.53e-07	1.84e-06	3.64013
Hypertrophic cardiomyopathy	-0.0113758	0.192424	-5.01673	8.52e-07	2.38e-06	3.3825
Fat digestion and absorption	-0.0128158	0.127052	-4.90899	1.43e-06	3.94e-06	2.88282
Lipoic acid metabolism	-0.0260745	0.171141	-4.90828	1.43e-06	3.94e-06	2.87959
ABC transporters	-0.0115312	0.176414	-4.90538	1.45e-06	3.96e-06	2.86626
Notch signaling pathway	-0.0078028	0.308277	-4.8769	1.66e-06	4.5e-06	2.73581
Spinocerebellar ataxia	0.00406586	0.319091	4.86254	1.78e-06	4.78e-06	2.67031
Malaria	-0.0175809	0.242976	-4.86051	1.8e-06	4.79e-06	2.66107
Leishmaniasis	-0.0136457	0.370211	-4.85463	1.85e-06	4.88e-06	2.63429
Rap1 signaling pathway	-0.00676002	0.273967	-4.85196	1.87e-06	4.91e-06	2.62216
VEGF signaling pathway	-0.00585608	0.307877	-4.81178	2.26e-06	5.88e-06	2.44007
Synaptic vesicle cycle	-0.0069059	0.243612	-4.77194	2.72e-06	7.03e-06	2.26084
Allograft rejection	-0.0173389	0.353191	-4.7701	2.75e-06	7.04e-06	2.2526
Thyroid cancer	-0.00682753	0.359034	-4.76848	2.77e-06	7.04e-06	2.24536
Tuberculosis	-0.00827535	0.296278	-4.71245	3.58e-06	9.05e-06	1.99565
Growth hormone synthesis	-0.00613829	0.278984	-4.6985	3.82e-06	9.58e-06	1.93389
beta-Alanine metabolism	-0.0107116	0.219102	-4.69181	3.94e-06	9.81e-06	1.90432
Serotonergic synapse	-0.00770416	0.163359	-4.68851	4e-06	9.89e-06	1.88973
Proximal tubule bicarbonate reclamation	-0.00966942	0.253139	-4.6746	4.26e-06	1.05e-05	1.82843
Estrogen signaling pathway	-0.00646605	0.249168	-4.62062	5.45e-06	1.33e-05	1.592
Influenza A	-0.00702676	0.319026	-4.60026	5.98e-06	1.45e-05	1.50345
Focal adhesion	-0.00810852	0.30737	-4.57692	6.64e-06	1.6e-05	1.4024
Amyotrophic lateral sclerosis	0.00377087	0.345939	4.5539	7.37e-06	1.76e-05	1.30313
Riboflavin metabolism	0.0105666	0.404722	4.49626	9.52e-06	2.26e-05	1.05656
Axon guidance	-0.00694029	0.278574	-4.47489	1.05e-05	2.46e-05	0.965878
Selenocompound metabolism	-0.00724761	0.362149	-4.46881	1.08e-05	2.51e-05	0.940147
Staphylococcus aureus infection	-0.0136966	0.174238	-4.46384	1.1e-05	2.55e-05	0.919105
Steroid hormone biosynthesis	-0.0171503	0.0265283	-4.41172	1.38e-05	3.18e-05	0.699996
C-type lectin receptor signaling pathway	-0.00680043	0.310436	-4.29262	2.31e-05	5.26e-05	0.207878
Circadian entrainment	-0.00739549	0.187994	-4.29229	2.31e-05	5.26e-05	0.20653
Thyroid hormone signaling pathway	-0.00566545	0.288452	-4.27344	2.51e-05	5.66e-05	0.12972
Fatty acid metabolism	0.00726436	0.311383	4.23095	3e-05	6.74e-05	-0.0422084
Cholinergic synapse	-0.00636882	0.195701	-4.22741	3.05e-05	6.79e-05	-0.0564609
Cytokine-cytokine receptor interaction	-0.0106058	0.160421	-4.19804	3.45e-05	7.63e-05	-0.174317
Glutamatergic synapse	-0.00615983	0.177884	-4.18443	3.65e-05	8.03e-05	-0.228713
Wnt signaling pathway	-0.00576657	0.264114	-4.17492	3.8e-05	8.3e-05	-0.266585
Terpenoid backbone biosynthesis	0.00827614	0.399572	4.15513	4.12e-05	8.96e-05	-0.345199
Carbohydrate digestion and absorption	-0.00920536	0.149944	-4.13357	4.51e-05	9.74e-05	-0.43047
RNA polymerase	0.00627382	0.346825	4.13137	4.55e-05	9.76e-05	-0.439133
Yersinia infection	-0.00548166	0.365762	-4.11938	4.78e-05	0.000101959	-0.48637
Primary immunodeficiency	-0.0186624	0.249666	-4.1077	5.02e-05	0.000106327	-0.532238
Sphingolipid metabolism	-0.00670758	0.306299	-4.09767	5.23e-05	0.000110123	-0.571511
Metabolic pathways	-0.00410647	0.290353	-4.08048	5.61e-05	0.000117454	-0.638686
RNA degradation	0.00458359	0.359337	4.07564	5.73e-05	0.000119074	-0.657536
Pyruvate metabolism	-0.00749907	0.285225	-4.03008	6.9e-05	0.00014251	-0.834113
Mineral absorption	-0.00683535	0.254293	-4.01988	7.19e-05	0.000147627	-0.873365
Neurotrophin signaling pathway	-0.00420245	0.321057	-3.99106	8.07e-05	0.000164854	-0.983871
FoxO signaling pathway	0.0040364	0.31045	3.93935	9.93e-05	0.000200404	-1.18034
Viral protein interaction with cytokine and cytokine receptor	-0.0156279	0.233279	-3.93933	9.93e-05	0.000200404	-1.1804
Thiamine metabolism	-0.0145336	0.162684	-3.93399	0.000101455	0.000203506	-1.20056
Cardiac muscle contraction	-0.00699672	0.22074	-3.92509	0.000105107	0.000209599	-1.23407
Phenylalanine	0.0139746	0.210338	3.8743	0.000128463	0.000254685	-1.42411
Phosphatidylinositol signaling system	-0.00462749	0.269182	-3.80444	0.000168713	0.000332549	-1.68182
Endocytosis	-0.00300132	0.364523	-3.7643	0.000196953	0.000385983	-1.82794
Proteoglycans in cancer	-0.00593936	0.308493	-3.75822	0.0002016	0.000392832	-1.84994
Pantothenate and CoA biosynthesis	-0.00825369	0.242077	-3.7508	0.000207415	0.000401867	-1.87676
Glycosaminoglycan biosynthesis - chondroitin sulfate / dermatan sulfate	-0.0086234	0.351361	-3.72212	0.000231399	0.000445802	-1.97992
Rheumatoid arthritis	-0.0093325	0.345705	-3.71574	0.000237085	0.000454191	-2.0028
Fc gamma R-mediated phagocytosis	-0.00511378	0.333289	-3.6546	0.000298598	0.000568837	-2.21996
B cell receptor signaling pathway	-0.00816166	0.3206	-3.6527	0.000300734	0.000569723	-2.22666
JAK-STAT signaling pathway	-0.00523319	0.201157	-3.64489	0.00030965	0.000583374	-2.25414
Inositol phosphate metabolism	-0.00472472	0.307785	-3.64237	0.000312584	0.000585665	-2.263
Biotin metabolism	-0.01605	0.297675	-3.54415	0.000449437	0.000837475	-2.60387
Glycolysis / Gluconeogenesis	-0.0053586	0.309751	-3.48251	0.000562129	0.00104177	-2.81334
Type I diabetes mellitus	-0.00965174	0.347322	-3.40247	0.000748107	0.00137894	-3.08027
Ribosome	0.00305266	0.360837	3.39952	0.000755936	0.00138588	-3.08998
D-Arginine and D-ornithine metabolism	-0.0570645	-0.220882	-3.38995	0.000781903	0.00142582	-3.12146
Pathogenic Escherichia coli infection	-0.00374292	0.348348	-3.38325	0.000800599	0.00145215	-3.14349
Apoptosis - multiple species	0.00493185	0.355995	3.32893	0.000968137	0.00174674	-3.32038
Neuroactive ligand-receptor interaction	-0.00668485	0.000236296	-3.28941	0.00110991	0.00199199	-3.44738
Chemokine signaling pathway	-0.0069918	0.290843	-3.27994	0.00114665	0.00204348	-3.47762
Endocrine resistance	0.00430636	0.311231	3.27894	0.00115058	0.00204348	-3.48079
Biosynthesis of amino acids	0.00600461	0.334533	3.26563	0.00120428	0.00212776	-3.52311
Morphine addiction	-0.00643074	0.133802	-3.24791	0.00127941	0.00224887	-3.57924
Other types of O-glycan biosynthesis	-0.00552976	0.277834	-3.23087	0.00135573	0.00237079	-3.63293
Valine	-0.00586165	0.32269	-3.21607	0.00142539	0.00247988	-3.67933
Pentose phosphate pathway	-0.00528093	0.351174	-3.20113	0.00149907	0.00259483	-3.72597
Retrograde endocannabinoid signaling	-0.00385564	0.233341	-3.1918	0.00154683	0.00266398	-3.75498
Pathways in cancer	-0.00364623	0.274952	-3.18676	0.00157322	0.00269581	-3.77062
Neutrophil extracellular trap formation	0.00754839	0.219482	3.17085	0.00165932	0.00282914	-3.81987
Sphingolipid signaling pathway	-0.00342579	0.312793	-3.16435	0.00169574	0.00287686	-3.83993
Apelin signaling pathway	-0.0042546	0.284807	-3.13301	0.00188181	0.00317673	-3.93604
Circadian rhythm	-0.00485836	0.343775	-3.11201	0.0020169	0.003388	-3.99995
Acute myeloid leukemia	-0.00416826	0.341793	-3.06385	0.00236108	0.00394671	-4.14499
Bladder cancer	0.00552812	0.392841	3.04808	0.002485	0.00413359	-4.192
Graft-versus-host disease	-0.0114244	0.321348	-3.04595	0.00250217	0.00414193	-4.19832
Antigen processing and presentation	-0.00637434	0.37299	-3.0425	0.00253025	0.0041682	-4.20858
PI3K-Akt signaling pathway	-0.00406752	0.247067	-3.02982	0.00263599	0.0043215	-4.24617
Caffeine metabolism	-0.0180093	0.0605668	-3.02666	0.00266288	0.00434471	-4.25549
Systemic lupus erythematosus	0.00945577	0.194813	3.00259	0.00287679	0.00467136	-4.32636
Ascorbate and aldarate metabolism	-0.0196414	-0.0350734	-2.98842	0.00300988	0.00486432	-4.36781
Osteoclast differentiation	-0.00779221	0.307297	-2.97519	0.00313928	0.00504951	-4.40635
Mucin type O-glycan biosynthesis	-0.00863934	0.245682	-2.92806	0.00364261	0.00580651	-4.54232
NF-kappa B signaling pathway	-0.00677514	0.328892	-2.92794	0.00364397	0.00580651	-4.54266
Cushing syndrome	-0.00367251	0.253494	-2.92312	0.00369945	0.0058675	-4.55646
EGFR tyrosine kinase inhibitor resistance	-0.00409182	0.316608	-2.9131	0.00381724	0.0060263	-4.58507
Fatty acid biosynthesis	-0.00493919	0.26194	-2.85374	0.0045877	0.00720924	-4.75255
Hepatocellular carcinoma	-0.0030881	0.303997	-2.82993	0.00493468	0.00771892	-4.81882
Central carbon metabolism in cancer	0.00373122	0.308935	2.82702	0.00497866	0.00775217	-4.82688
Vitamin digestion and absorption	-0.00577681	0.188634	-2.82349	0.00503256	0.00780047	-4.83666
AMPK signaling pathway	0.00312081	0.313296	2.8122	0.00520827	0.00803629	-4.8678
Renal cell carcinoma	0.00311196	0.371101	2.76874	0.00593829	0.00912144	-4.98667
Nitrogen metabolism	-0.0113422	0.148023	-2.71587	0.00695053	0.0106284	-5.12888
Longevity regulating pathway - multiple species	-0.00391764	0.287737	-2.70755	0.00712345	0.0108442	-5.15104
IL-17 signaling pathway	0.00566895	0.285289	2.65577	0.00828829	0.0125614	-5.28735
Citrate cycle (TCA cycle)	0.00443011	0.418688	2.64688	0.0085049	0.0128326	-5.31052
Glycine	0.00633946	0.241086	2.61564	0.0093061	0.0139797	-5.39127
Pertussis	-0.0059145	0.345728	-2.61301	0.00937672	0.014024	-5.39805
