# Supplementary material for: A prognostic model of lung adenocarcinoma constructed based on circadian rhythm genes and its potential clinical significance
Source: Front Oncol. 2025 Feb 18;15:1464578. doi: 10.3389/fonc.2025.1464578 (PMC11876053; doi:10.3389/fonc.2025.1464578)
Supplement: Supplementary file 11 [file Table8.xlsx]

## Sheet: Table s5
Supplementary Table 8. List of correlations between risk scores and Kyoto Encyclopedia of Genes and Genomes (KEGG) pathway.
KEGG	riskScore	cor	p.value
Cell cycle	riskScore	0.792562	9.78e-74
Cellular senescence	riskScore	0.610953	9.22e-36
DNA replication	riskScore	0.732532	9.73e-58
Fanconi anemia pathway	riskScore	0.737861	5.6e-59
Homologous recombination	riskScore	0.782116	1.37e-70
Lysosome	riskScore	-0.672953	1.18e-45
Mismatch repair	riskScore	0.733932	4.62e-58
Nucleotide excision repair	riskScore	0.622928	1.68e-37
Oocyte meiosis	riskScore	0.728086	1e-56
Progesterone-mediated oocyte maturation	riskScore	0.70492	9.22e-52
RNA transport	riskScore	0.670121	3.77e-45
